# Supplementary material for: Interactions between Yersinia pestis V-antigen (LcrV) and human Toll-like receptor 2 (TLR2) in a modelled protein complex and potential mechanistic insights
Source: BMC Immunol. 2019 Dec 16;20:48. doi: 10.1186/s12865-019-0329-5 (PMC6916237; doi:10.1186/s12865-019-0329-5)
Supplement: Supplementary file 2 — Additional file 2. Modelled structure of LcrV-TLR2 heterotetrameric complex. [file 12865_2019_329_MOESM2_ESM.pdb]

ATOM      1  N   SER A  27      10.854 -16.089  32.879  1.00 99.99            
ATOM      2  CA  SER A  27      11.323 -14.908  32.129  1.00 99.99            
ATOM      3  C   SER A  27      10.217 -13.925  31.925  1.00 99.99            
ATOM      4  O   SER A  27      10.421 -12.882  31.310  1.00 99.99            
ATOM      5  CB  SER A  27      11.879 -15.333  30.757  1.00 99.99            
ATOM      6  OG  SER A  27      10.853 -15.886  29.945  1.00 99.99            
ATOM      7  N   LEU A  28       9.015 -14.225  32.458  1.00 99.99            
ATOM      8  CA  LEU A  28       7.905 -13.339  32.251  1.00 99.99            
ATOM      9  C   LEU A  28       7.370 -12.853  33.555  1.00 99.99            
ATOM     10  O   LEU A  28       7.541 -13.485  34.596  1.00 99.99            
ATOM     11  CB  LEU A  28       6.721 -13.987  31.511  1.00 99.99            
ATOM     12  CG  LEU A  28       7.067 -14.485  30.098  1.00 99.99            
ATOM     13  CD1 LEU A  28       8.091 -15.624  30.159  1.00 99.99            
ATOM     14  CD2 LEU A  28       5.808 -14.854  29.298  1.00 99.99            
ATOM     15  N   SER A  29       6.732 -11.665  33.513  1.00 99.99            
ATOM     16  CA  SER A  29       6.053 -11.120  34.653  1.00 99.99            
ATOM     17  C   SER A  29       4.667 -10.807  34.173  1.00 99.99            
ATOM     18  O   SER A  29       4.484  -9.985  33.278  1.00 99.99            
ATOM     19  CB  SER A  29       6.673  -9.806  35.162  1.00 99.99            
ATOM     20  OG  SER A  29       6.607  -8.809  34.152  1.00 99.99            
ATOM     21  N   CYS A  30       3.646 -11.450  34.769  1.00 99.99            
ATOM     22  CA  CYS A  30       2.289 -11.260  34.329  1.00 99.99            
ATOM     23  C   CYS A  30       1.590 -10.363  35.309  1.00 99.99            
ATOM     24  O   CYS A  30       1.899 -10.361  36.501  1.00 99.99            
ATOM     25  CB  CYS A  30       1.488 -12.570  34.274  1.00 99.99            
ATOM     26  SG  CYS A  30       2.300 -13.860  33.281  1.00 99.99            
ATOM     27  N   ASP A  31       0.627  -9.557  34.813  1.00 99.99            
ATOM     28  CA  ASP A  31      -0.075  -8.642  35.669  1.00 99.99            
ATOM     29  C   ASP A  31      -1.347  -9.255  36.172  1.00 99.99            
ATOM     30  O   ASP A  31      -1.589 -10.455  36.044  1.00 99.99            
ATOM     31  CB  ASP A  31      -0.367  -7.258  35.037  1.00 99.99            
ATOM     32  CG  ASP A  31      -1.296  -7.394  33.840  1.00 99.99            
ATOM     33  OD1 ASP A  31      -1.724  -8.540  33.557  1.00 99.99            
ATOM     34  OD2 ASP A  31      -1.589  -6.358  33.187  1.00 99.99            
ATOM     35  N   ARG A  32      -2.199  -8.384  36.741  1.00 99.99            
ATOM     36  CA  ARG A  32      -3.402  -8.710  37.447  1.00 99.99            
ATOM     37  C   ARG A  32      -4.365  -9.435  36.564  1.00 99.99            
ATOM     38  O   ARG A  32      -5.057 -10.342  37.028  1.00 99.99            
ATOM     39  CB  ARG A  32      -4.157  -7.446  37.896  1.00 99.99            
ATOM     40  CG  ARG A  32      -3.260  -6.320  38.416  1.00 99.99            
ATOM     41  CD  ARG A  32      -2.512  -6.603  39.720  1.00 99.99            
ATOM     42  NE  ARG A  32      -1.722  -5.373  40.009  1.00 99.99            
ATOM     43  CZ  ARG A  32      -0.576  -5.427  40.750  1.00 99.99            
ATOM     44  NH1 ARG A  32      -0.139  -6.617  41.253  1.00 99.99            
ATOM     45  NH2 ARG A  32       0.134  -4.286  40.981  1.00 99.99            
ATOM     46  N   ASN A  33      -4.469  -9.043  35.280  1.00 99.99            
ATOM     47  CA  ASN A  33      -5.522  -9.625  34.498  1.00 99.99            
ATOM     48  C   ASN A  33      -5.006 -10.577  33.463  1.00 99.99            
ATOM     49  O   ASN A  33      -5.579 -10.653  32.377  1.00 99.99            
ATOM     50  CB  ASN A  33      -6.302  -8.559  33.720  1.00 99.99            
ATOM     51  CG  ASN A  33      -6.830  -7.572  34.744  1.00 99.99            
ATOM     52  OD1 ASN A  33      -7.586  -7.932  35.645  1.00 99.99            
ATOM     53  ND2 ASN A  33      -6.397  -6.288  34.621  1.00 99.99            
ATOM     54  N   GLY A  34      -3.954 -11.361  33.762  1.00 99.99            
ATOM     55  CA  GLY A  34      -3.515 -12.345  32.808  1.00 99.99            
ATOM     56  C   GLY A  34      -2.747 -11.711  31.687  1.00 99.99            
ATOM     57  O   GLY A  34      -2.614 -12.294  30.612  1.00 99.99            
ATOM     58  N   ILE A  35      -2.207 -10.502  31.905  1.00 99.99            
ATOM     59  CA  ILE A  35      -1.457  -9.860  30.865  1.00 99.99            
ATOM     60  C   ILE A  35      -0.015 -10.045  31.211  1.00 99.99            
ATOM     61  O   ILE A  35       0.490  -9.487  32.184  1.00 99.99            
ATOM     62  CB  ILE A  35      -1.753  -8.395  30.764  1.00 99.99            
ATOM     63  CG1 ILE A  35      -3.250  -8.221  30.464  1.00 99.99            
ATOM     64  CG2 ILE A  35      -0.834  -7.770  29.701  1.00 99.99            
ATOM     65  CD1 ILE A  35      -3.756  -6.797  30.646  1.00 99.99            
ATOM     66  N   CYS A  36       0.696 -10.848  30.400  1.00 99.99            
ATOM     67  CA  CYS A  36       2.050 -11.159  30.740  1.00 99.99            
ATOM     68  C   CYS A  36       2.979 -10.341  29.905  1.00 99.99            
ATOM     69  O   CYS A  36       2.754 -10.132  28.712  1.00 99.99            
ATOM     70  CB  CYS A  36       2.408 -12.632  30.501  1.00 99.99            
ATOM     71  SG  CYS A  36       1.382 -13.774  31.471  1.00 99.99            
ATOM     72  N   LYS A  37       4.057  -9.841  30.544  1.00 99.99            
ATOM     73  CA  LYS A  37       5.061  -9.093  29.845  1.00 99.99            
ATOM     74  C   LYS A  37       6.239  -9.998  29.675  1.00 99.99            
ATOM     75  O   LYS A  37       6.689 -10.634  30.627  1.00 99.99            
ATOM     76  CB  LYS A  37       5.580  -7.851  30.594  1.00 99.99            
ATOM     77  CG  LYS A  37       4.653  -6.634  30.547  1.00 99.99            
ATOM     78  CD  LYS A  37       3.400  -6.736  31.416  1.00 99.99            
ATOM     79  CE  LYS A  37       2.525  -5.482  31.332  1.00 99.99            
ATOM     80  NZ  LYS A  37       1.336  -5.628  32.198  1.00 99.99            
ATOM     81  N   GLY A  38       6.776 -10.077  28.441  1.00 99.99            
ATOM     82  CA  GLY A  38       7.896 -10.950  28.210  1.00 99.99            
ATOM     83  C   GLY A  38       8.903 -10.232  27.377  1.00 99.99            
ATOM     84  O   GLY A  38       9.529 -10.796  26.477  1.00 99.99            
ATOM     85  N   SER A  39       8.753  -8.881  27.342  1.00 99.99            
ATOM     86  CA  SER A  39       9.377  -8.070  26.322  1.00 99.99            
ATOM     87  C   SER A  39      10.760  -7.757  26.671  1.00 99.99            
ATOM     88  O   SER A  39      11.021  -7.379  27.808  1.00 99.99            
ATOM     89  CB  SER A  39       8.734  -6.701  26.124  1.00 99.99            
ATOM     90  OG  SER A  39       9.004  -5.888  27.253  1.00 99.99            
ATOM     91  N   SER A  40      11.650  -7.842  25.672  1.00 99.99            
ATOM     92  CA  SER A  40      13.060  -7.645  25.855  1.00 99.99            
ATOM     93  C   SER A  40      13.565  -8.619  26.874  1.00 99.99            
ATOM     94  O   SER A  40      13.141  -8.741  28.036  1.00 99.99            
ATOM     95  CB  SER A  40      13.529  -6.203  26.201  1.00 99.99            
ATOM     96  OG  SER A  40      14.943  -6.167  26.352  1.00 99.99            
ATOM     97  N   GLY A  41      14.605  -9.320  26.447  1.00 99.99            
ATOM     98  CA  GLY A  41      14.991 -10.331  27.343  1.00 99.99            
ATOM     99  C   GLY A  41      15.903 -11.246  26.642  1.00 99.99            
ATOM    100  O   GLY A  41      17.081 -10.933  26.457  1.00 99.99            
ATOM    101  N   SER A  42      15.374 -12.419  26.236  1.00 99.99            
ATOM    102  CA  SER A  42      16.396 -13.361  25.931  1.00 99.99            
ATOM    103  C   SER A  42      15.706 -14.661  25.653  1.00 99.99            
ATOM    104  O   SER A  42      16.342 -15.713  25.636  1.00 99.99            
ATOM    105  CB  SER A  42      17.345 -13.579  27.116  1.00 99.99            
ATOM    106  OG  SER A  42      18.345 -14.521  26.767  1.00 99.99            
ATOM    107  N   LEU A  43      14.383 -14.615  25.392  1.00 99.99            
ATOM    108  CA  LEU A  43      13.670 -15.843  25.207  1.00 99.99            
ATOM    109  C   LEU A  43      14.103 -16.463  23.921  1.00 99.99            
ATOM    110  O   LEU A  43      13.953 -15.876  22.855  1.00 99.99            
ATOM    111  CB  LEU A  43      12.141 -15.671  25.112  1.00 99.99            
ATOM    112  CG  LEU A  43      11.479 -15.098  26.378  1.00 99.99            
ATOM    113  CD1 LEU A  43      11.918 -13.649  26.630  1.00 99.99            
ATOM    114  CD2 LEU A  43       9.950 -15.255  26.327  1.00 99.99            
ATOM    115  N   ASN A  44      14.650 -17.691  24.008  1.00 99.99            
ATOM    116  CA  ASN A  44      15.084 -18.444  22.866  1.00 99.99            
ATOM    117  C   ASN A  44      13.879 -18.910  22.117  1.00 99.99            
ATOM    118  O   ASN A  44      13.899 -19.037  20.892  1.00 99.99            
ATOM    119  CB  ASN A  44      15.938 -19.674  23.238  1.00 99.99            
ATOM    120  CG  ASN A  44      15.106 -20.652  24.060  1.00 99.99            
ATOM    121  OD1 ASN A  44      14.780 -21.746  23.598  1.00 99.99            
ATOM    122  ND2 ASN A  44      14.762 -20.257  25.315  1.00 99.99            
ATOM    123  N   SER A  45      12.794 -19.212  22.851  1.00 99.99            
ATOM    124  CA  SER A  45      11.607 -19.693  22.216  1.00 99.99            
ATOM    125  C   SER A  45      10.467 -19.407  23.136  1.00 99.99            
ATOM    126  O   SER A  45      10.638 -18.789  24.187  1.00 99.99            
ATOM    127  CB  SER A  45      11.623 -21.208  21.956  1.00 99.99            
ATOM    128  OG  SER A  45      11.693 -21.912  23.186  1.00 99.99            
ATOM    129  N   ILE A  46       9.254 -19.840  22.735  1.00 99.99            
ATOM    130  CA  ILE A  46       8.090 -19.641  23.549  1.00 99.99            
ATOM    131  C   ILE A  46       8.160 -20.605  24.692  1.00 99.99            
ATOM    132  O   ILE A  46       8.554 -21.763  24.559  1.00 99.99            
ATOM    133  CB  ILE A  46       6.783 -19.863  22.840  1.00 99.99            
ATOM    134  CG1 ILE A  46       6.609 -18.872  21.675  1.00 99.99            
ATOM    135  CG2 ILE A  46       5.664 -19.752  23.887  1.00 99.99            
ATOM    136  CD1 ILE A  46       7.512 -19.153  20.480  1.00 99.99            
ATOM    137  N   PRO A  47       7.793 -20.120  25.835  1.00 99.99            
ATOM    138  CA  PRO A  47       7.892 -20.923  27.023  1.00 99.99            
ATOM    139  C   PRO A  47       6.920 -22.053  27.112  1.00 99.99            
ATOM    140  O   PRO A  47       5.923 -22.085  26.388  1.00 99.99            
ATOM    141  CB  PRO A  47       7.759 -19.945  28.188  1.00 99.99            
ATOM    142  CG  PRO A  47       8.262 -18.611  27.614  1.00 99.99            
ATOM    143  CD  PRO A  47       7.941 -18.701  26.116  1.00 99.99            
ATOM    144  N   SER A  48       7.267 -23.039  27.954  1.00 99.99            
ATOM    145  CA  SER A  48       6.348 -24.069  28.315  1.00 99.99            
ATOM    146  C   SER A  48       5.730 -23.523  29.579  1.00 99.99            
ATOM    147  O   SER A  48       6.129 -22.460  30.055  1.00 99.99            
ATOM    148  CB  SER A  48       7.024 -25.410  28.649  1.00 99.99            
ATOM    149  OG  SER A  48       6.047 -26.380  28.999  1.00 99.99            
ATOM    150  N   GLY A  49       4.721 -24.201  30.156  1.00 99.99            
ATOM    151  CA  GLY A  49       4.113 -23.719  31.364  1.00 99.99            
ATOM    152  C   GLY A  49       3.189 -22.569  31.061  1.00 99.99            
ATOM    153  O   GLY A  49       2.800 -21.854  31.984  1.00 99.99            
ATOM    154  N   LEU A  50       2.796 -22.351  29.784  1.00 99.99            
ATOM    155  CA  LEU A  50       1.941 -21.222  29.536  1.00 99.99            
ATOM    156  C   LEU A  50       0.629 -21.476  30.196  1.00 99.99            
ATOM    157  O   LEU A  50      -0.035 -22.477  29.926  1.00 99.99            
ATOM    158  CB  LEU A  50       1.687 -20.944  28.045  1.00 99.99            
ATOM    159  CG  LEU A  50       2.920 -20.392  27.306  1.00 99.99            
ATOM    160  CD1 LEU A  50       2.618 -20.168  25.819  1.00 99.99            
ATOM    161  CD2 LEU A  50       3.454 -19.114  27.977  1.00 99.99            
ATOM    162  N   THR A  51       0.223 -20.546  31.084  1.00 99.99            
ATOM    163  CA  THR A  51      -1.031 -20.691  31.753  1.00 99.99            
ATOM    164  C   THR A  51      -2.080 -20.291  30.773  1.00 99.99            
ATOM    165  O   THR A  51      -1.924 -19.309  30.050  1.00 99.99            
ATOM    166  CB  THR A  51      -1.177 -19.820  32.965  1.00 99.99            
ATOM    167  OG1 THR A  51      -1.080 -18.452  32.599  1.00 99.99            
ATOM    168  CG2 THR A  51      -0.072 -20.181  33.974  1.00 99.99            
ATOM    169  N   GLU A  52      -3.185 -21.058  30.744  1.00 99.99            
ATOM    170  CA  GLU A  52      -4.260 -20.848  29.817  1.00 99.99            
ATOM    171  C   GLU A  52      -4.960 -19.566  30.135  1.00 99.99            
ATOM    172  O   GLU A  52      -5.613 -18.978  29.279  1.00 99.99            
ATOM    173  CB  GLU A  52      -5.307 -21.976  29.792  1.00 99.99            
ATOM    174  CG  GLU A  52      -6.280 -21.833  28.617  1.00 99.99            
ATOM    175  CD  GLU A  52      -7.160 -23.073  28.550  1.00 99.99            
ATOM    176  OE1 GLU A  52      -6.965 -23.981  29.401  1.00 99.99            
ATOM    177  OE2 GLU A  52      -8.034 -23.129  27.642  1.00 99.99            
ATOM    178  N   ALA A  53      -4.850 -19.117  31.394  1.00 99.99            
ATOM    179  CA  ALA A  53      -5.474 -17.940  31.929  1.00 99.99            
ATOM    180  C   ALA A  53      -5.006 -16.720  31.179  1.00 99.99            
ATOM    181  O   ALA A  53      -5.624 -15.659  31.273  1.00 99.99            
ATOM    182  CB  ALA A  53      -5.158 -17.725  33.419  1.00 99.99            
ATOM    183  N   VAL A  54      -3.846 -16.811  30.501  1.00 99.99            
ATOM    184  CA  VAL A  54      -3.257 -15.672  29.839  1.00 99.99            
ATOM    185  C   VAL A  54      -4.065 -15.164  28.677  1.00 99.99            
ATOM    186  O   VAL A  54      -4.387 -15.898  27.742  1.00 99.99            
ATOM    187  CB  VAL A  54      -1.873 -15.961  29.324  1.00 99.99            
ATOM    188  CG1 VAL A  54      -1.962 -17.072  28.263  1.00 99.99            
ATOM    189  CG2 VAL A  54      -1.250 -14.656  28.797  1.00 99.99            
ATOM    190  N   LYS A  55      -4.490 -13.883  28.785  1.00 99.99            
ATOM    191  CA  LYS A  55      -5.157 -13.122  27.760  1.00 99.99            
ATOM    192  C   LYS A  55      -4.201 -12.446  26.806  1.00 99.99            
ATOM    193  O   LYS A  55      -4.441 -12.414  25.599  1.00 99.99            
ATOM    194  CB  LYS A  55      -6.064 -12.035  28.354  1.00 99.99            
ATOM    195  CG  LYS A  55      -7.089 -12.625  29.321  1.00 99.99            
ATOM    196  CD  LYS A  55      -7.927 -13.744  28.703  1.00 99.99            
ATOM    197  CE  LYS A  55      -8.816 -14.472  29.713  1.00 99.99            
ATOM    198  NZ  LYS A  55      -9.625 -15.500  29.024  1.00 99.99            
ATOM    199  N   SER A  56      -3.091 -11.864  27.322  1.00 99.99            
ATOM    200  CA  SER A  56      -2.216 -11.079  26.488  1.00 99.99            
ATOM    201  C   SER A  56      -0.791 -11.456  26.749  1.00 99.99            
ATOM    202  O   SER A  56      -0.461 -12.008  27.799  1.00 99.99            
ATOM    203  CB  SER A  56      -2.318  -9.564  26.743  1.00 99.99            
ATOM    204  OG  SER A  56      -3.611  -9.089  26.403  1.00 99.99            
ATOM    205  N   LEU A  57       0.103 -11.156  25.781  1.00 99.99            
ATOM    206  CA  LEU A  57       1.473 -11.553  25.932  1.00 99.99            
ATOM    207  C   LEU A  57       2.333 -10.398  25.479  1.00 99.99            
ATOM    208  O   LEU A  57       1.819  -9.341  25.122  1.00 99.99            
ATOM    209  CB  LEU A  57       1.755 -12.816  25.098  1.00 99.99            
ATOM    210  CG  LEU A  57       3.023 -13.596  25.475  1.00 99.99            
ATOM    211  CD1 LEU A  57       2.955 -14.098  26.925  1.00 99.99            
ATOM    212  CD2 LEU A  57       3.258 -14.755  24.496  1.00 99.99            
ATOM    213  N   ASP A  58       3.676 -10.523  25.564  1.00 99.99            
ATOM    214  CA  ASP A  58       4.525  -9.452  25.091  1.00 99.99            
ATOM    215  C   ASP A  58       5.878 -10.005  24.759  1.00 99.99            
ATOM    216  O   ASP A  58       6.802  -9.967  25.572  1.00 99.99            
ATOM    217  CB  ASP A  58       4.725  -8.326  26.123  1.00 99.99            
ATOM    218  CG  ASP A  58       5.390  -7.135  25.440  1.00 99.99            
ATOM    219  OD1 ASP A  58       6.439  -7.325  24.770  1.00 99.99            
ATOM    220  OD2 ASP A  58       4.843  -6.008  25.570  1.00 99.99            
ATOM    221  N   LEU A  59       5.994 -10.581  23.554  1.00 99.99            
ATOM    222  CA  LEU A  59       7.186 -11.157  23.002  1.00 99.99            
ATOM    223  C   LEU A  59       8.124 -10.193  22.344  1.00 99.99            
ATOM    224  O   LEU A  59       9.158 -10.622  21.848  1.00 99.99            
ATOM    225  CB  LEU A  59       6.947 -12.383  22.114  1.00 99.99            
ATOM    226  CG  LEU A  59       6.437 -13.560  22.969  1.00 99.99            
ATOM    227  CD1 LEU A  59       6.562 -14.902  22.239  1.00 99.99            
ATOM    228  CD2 LEU A  59       7.101 -13.564  24.355  1.00 99.99            
ATOM    229  N   SER A  60       7.764  -8.907  22.212  1.00 99.99            
ATOM    230  CA  SER A  60       8.538  -7.966  21.437  1.00 99.99            
ATOM    231  C   SER A  60      10.012  -8.028  21.741  1.00 99.99            
ATOM    232  O   SER A  60      10.423  -8.197  22.885  1.00 99.99            
ATOM    233  CB  SER A  60       8.088  -6.513  21.660  1.00 99.99            
ATOM    234  OG  SER A  60       6.716  -6.380  21.326  1.00 99.99            
ATOM    235  N   ASN A  61      10.838  -7.873  20.678  1.00 99.99            
ATOM    236  CA  ASN A  61      12.280  -7.825  20.702  1.00 99.99            
ATOM    237  C   ASN A  61      12.919  -8.989  21.412  1.00 99.99            
ATOM    238  O   ASN A  61      13.680  -8.785  22.355  1.00 99.99            
ATOM    239  CB  ASN A  61      12.821  -6.533  21.334  1.00 99.99            
ATOM    240  CG  ASN A  61      12.458  -5.379  20.410  1.00 99.99            
ATOM    241  OD1 ASN A  61      11.304  -4.960  20.345  1.00 99.99            
ATOM    242  ND2 ASN A  61      13.472  -4.847  19.675  1.00 99.99            
ATOM    243  N   ASN A  62      12.658 -10.240  20.970  1.00 99.99            
ATOM    244  CA  ASN A  62      13.260 -11.382  21.612  1.00 99.99            
ATOM    245  C   ASN A  62      13.804 -12.294  20.550  1.00 99.99            
ATOM    246  O   ASN A  62      13.378 -12.247  19.400  1.00 99.99            
ATOM    247  CB  ASN A  62      12.263 -12.202  22.448  1.00 99.99            
ATOM    248  CG  ASN A  62      11.889 -11.369  23.664  1.00 99.99            
ATOM    249  OD1 ASN A  62      12.752 -10.779  24.310  1.00 99.99            
ATOM    250  ND2 ASN A  62      10.570 -11.304  23.987  1.00 99.99            
ATOM    251  N   ARG A  63      14.768 -13.169  20.896  1.00 99.99            
ATOM    252  CA  ARG A  63      15.318 -14.013  19.872  1.00 99.99            
ATOM    253  C   ARG A  63      14.546 -15.297  19.809  1.00 99.99            
ATOM    254  O   ARG A  63      14.865 -16.249  20.518  1.00 99.99            
ATOM    255  CB  ARG A  63      16.785 -14.380  20.124  1.00 99.99            
ATOM    256  CG  ARG A  63      17.730 -13.184  20.033  1.00 99.99            
ATOM    257  CD  ARG A  63      19.164 -13.526  20.427  1.00 99.99            
ATOM    258  NE  ARG A  63      19.566 -14.723  19.638  1.00 99.99            
ATOM    259  CZ  ARG A  63      20.752 -15.348  19.905  1.00 99.99            
ATOM    260  NH1 ARG A  63      21.563 -14.869  20.891  1.00 99.99            
ATOM    261  NH2 ARG A  63      21.123 -16.448  19.187  1.00 99.99            
ATOM    262  N   ILE A  64      13.512 -15.362  18.938  1.00 99.99            
ATOM    263  CA  ILE A  64      12.728 -16.568  18.830  1.00 99.99            
ATOM    264  C   ILE A  64      12.681 -17.043  17.402  1.00 99.99            
ATOM    265  O   ILE A  64      11.838 -16.606  16.624  1.00 99.99            
ATOM    266  CB  ILE A  64      11.296 -16.345  19.217  1.00 99.99            
ATOM    267  CG1 ILE A  64      11.194 -15.834  20.661  1.00 99.99            
ATOM    268  CG2 ILE A  64      10.525 -17.649  18.963  1.00 99.99            
ATOM    269  CD1 ILE A  64       9.821 -15.254  20.995  1.00 99.99            
ATOM    270  N   THR A  65      13.557 -17.989  17.029  1.00 99.99            
ATOM    271  CA  THR A  65      13.624 -18.505  15.688  1.00 99.99            
ATOM    272  C   THR A  65      12.483 -19.421  15.332  1.00 99.99            
ATOM    273  O   THR A  65      12.005 -19.390  14.199  1.00 99.99            
ATOM    274  CB  THR A  65      14.904 -19.242  15.427  1.00 99.99            
ATOM    275  OG1 THR A  65      15.034 -20.328  16.333  1.00 99.99            
ATOM    276  CG2 THR A  65      16.080 -18.266  15.593  1.00 99.99            
ATOM    277  N   TYR A  66      12.008 -20.280  16.258  1.00 99.99            
ATOM    278  CA  TYR A  66      11.033 -21.240  15.800  1.00 99.99            
ATOM    279  C   TYR A  66       9.831 -21.216  16.700  1.00 99.99            
ATOM    280  O   TYR A  66       9.957 -21.023  17.908  1.00 99.99            
ATOM    281  CB  TYR A  66      11.610 -22.670  15.788  1.00 99.99            
ATOM    282  CG  TYR A  66      10.753 -23.552  14.944  1.00 99.99            
ATOM    283  CD1 TYR A  66      10.799 -23.432  13.574  1.00 99.99            
ATOM    284  CD2 TYR A  66       9.938 -24.512  15.500  1.00 99.99            
ATOM    285  CE1 TYR A  66      10.030 -24.235  12.767  1.00 99.99            
ATOM    286  CE2 TYR A  66       9.165 -25.320  14.696  1.00 99.99            
ATOM    287  CZ  TYR A  66       9.210 -25.181  13.330  1.00 99.99            
ATOM    288  OH  TYR A  66       8.420 -26.006  12.501  1.00 99.99            
ATOM    289  N   ILE A  67       8.620 -21.377  16.113  1.00 99.99            
ATOM    290  CA  ILE A  67       7.399 -21.418  16.872  1.00 99.99            
ATOM    291  C   ILE A  67       6.619 -22.634  16.467  1.00 99.99            
ATOM    292  O   ILE A  67       6.235 -22.778  15.308  1.00 99.99            
ATOM    293  CB  ILE A  67       6.520 -20.224  16.624  1.00 99.99            
ATOM    294  CG1 ILE A  67       7.224 -18.940  17.089  1.00 99.99            
ATOM    295  CG2 ILE A  67       5.166 -20.465  17.309  1.00 99.99            
ATOM    296  CD1 ILE A  67       6.526 -17.661  16.627  1.00 99.99            
ATOM    297  N   SER A  68       6.361 -23.546  17.428  1.00 99.99            
ATOM    298  CA  SER A  68       5.601 -24.726  17.121  1.00 99.99            
ATOM    299  C   SER A  68       4.244 -24.582  17.740  1.00 99.99            
ATOM    300  O   SER A  68       3.910 -23.541  18.294  1.00 99.99            
ATOM    301  CB  SER A  68       6.232 -26.013  17.674  1.00 99.99            
ATOM    302  OG  SER A  68       6.279 -25.958  19.092  1.00 99.99            
ATOM    303  N   ASN A  69       3.392 -25.608  17.561  1.00 99.99            
ATOM    304  CA  ASN A  69       2.089 -25.699  18.161  1.00 99.99            
ATOM    305  C   ASN A  69       2.227 -26.137  19.588  1.00 99.99            
ATOM    306  O   ASN A  69       1.400 -25.816  20.437  1.00 99.99            
ATOM    307  CB  ASN A  69       1.167 -26.695  17.438  1.00 99.99            
ATOM    308  CG  ASN A  69       1.825 -28.065  17.469  1.00 99.99            
ATOM    309  OD1 ASN A  69       2.970 -28.223  17.049  1.00 99.99            
ATOM    310  ND2 ASN A  69       1.085 -29.084  17.980  1.00 99.99            
ATOM    311  N   SER A  70       3.280 -26.916  19.885  1.00 99.99            
ATOM    312  CA  SER A  70       3.411 -27.485  21.196  1.00 99.99            
ATOM    313  C   SER A  70       3.510 -26.410  22.237  1.00 99.99            
ATOM    314  O   SER A  70       2.790 -26.426  23.233  1.00 99.99            
ATOM    315  CB  SER A  70       4.657 -28.377  21.332  1.00 99.99            
ATOM    316  OG  SER A  70       4.588 -29.454  20.409  1.00 99.99            
ATOM    317  N   ASP A  71       4.380 -25.415  22.017  1.00 99.99            
ATOM    318  CA  ASP A  71       4.669 -24.453  23.043  1.00 99.99            
ATOM    319  C   ASP A  71       3.470 -23.639  23.456  1.00 99.99            
ATOM    320  O   ASP A  71       3.278 -23.390  24.641  1.00 99.99            
ATOM    321  CB  ASP A  71       5.833 -23.532  22.632  1.00 99.99            
ATOM    322  CG  ASP A  71       5.519 -22.894  21.284  1.00 99.99            
ATOM    323  OD1 ASP A  71       4.666 -21.969  21.242  1.00 99.99            
ATOM    324  OD2 ASP A  71       6.136 -23.327  20.274  1.00 99.99            
ATOM    325  N   LEU A  72       2.687 -23.153  22.482  1.00 99.99            
ATOM    326  CA  LEU A  72       1.477 -22.362  22.541  1.00 99.99            
ATOM    327  C   LEU A  72       0.230 -23.170  22.783  1.00 99.99            
ATOM    328  O   LEU A  72      -0.864 -22.612  22.779  1.00 99.99            
ATOM    329  CB  LEU A  72       1.226 -21.575  21.245  1.00 99.99            
ATOM    330  CG  LEU A  72       2.217 -20.426  20.984  1.00 99.99            
ATOM    331  CD1 LEU A  72       1.874 -19.700  19.674  1.00 99.99            
ATOM    332  CD2 LEU A  72       2.284 -19.456  22.174  1.00 99.99            
ATOM    333  N   GLN A  73       0.318 -24.507  22.852  1.00 99.99            
ATOM    334  CA  GLN A  73      -0.876 -25.311  22.826  1.00 99.99            
ATOM    335  C   GLN A  73      -1.880 -24.956  23.882  1.00 99.99            
ATOM    336  O   GLN A  73      -3.046 -24.750  23.548  1.00 99.99            
ATOM    337  CB  GLN A  73      -0.562 -26.809  22.969  1.00 99.99            
ATOM    338  CG  GLN A  73       0.087 -27.163  24.308  1.00 99.99            
ATOM    339  CD  GLN A  73       0.346 -28.662  24.329  1.00 99.99            
ATOM    340  OE1 GLN A  73       1.339 -29.124  24.891  1.00 99.99            
ATOM    341  NE2 GLN A  73      -0.575 -29.446  23.712  1.00 99.99            
ATOM    342  N   ARG A  74      -1.501 -24.835  25.168  1.00 99.99            
ATOM    343  CA  ARG A  74      -2.553 -24.588  26.115  1.00 99.99            
ATOM    344  C   ARG A  74      -2.737 -23.124  26.331  1.00 99.99            
ATOM    345  O   ARG A  74      -2.477 -22.603  27.416  1.00 99.99            
ATOM    346  CB  ARG A  74      -2.312 -25.226  27.494  1.00 99.99            
ATOM    347  CG  ARG A  74      -2.659 -26.715  27.534  1.00 99.99            
ATOM    348  CD  ARG A  74      -2.370 -27.384  28.881  1.00 99.99            
ATOM    349  NE  ARG A  74      -2.311 -26.316  29.915  1.00 99.99            
ATOM    350  CZ  ARG A  74      -1.107 -25.754  30.228  1.00 99.99            
ATOM    351  NH1 ARG A  74       0.026 -26.194  29.606  1.00 99.99            
ATOM    352  NH2 ARG A  74      -1.033 -24.759  31.160  1.00 99.99            
ATOM    353  N   CYS A  75      -3.215 -22.424  25.291  1.00 99.99            
ATOM    354  CA  CYS A  75      -3.575 -21.048  25.467  1.00 99.99            
ATOM    355  C   CYS A  75      -4.664 -20.727  24.500  1.00 99.99            
ATOM    356  O   CYS A  75      -4.528 -19.848  23.651  1.00 99.99            
ATOM    357  CB  CYS A  75      -2.414 -20.045  25.300  1.00 99.99            
ATOM    358  SG  CYS A  75      -1.668 -20.012  23.647  1.00 99.99            
ATOM    359  N   VAL A  76      -5.795 -21.438  24.648  1.00 99.99            
ATOM    360  CA  VAL A  76      -6.962 -21.266  23.834  1.00 99.99            
ATOM    361  C   VAL A  76      -7.523 -19.906  24.083  1.00 99.99            
ATOM    362  O   VAL A  76      -8.108 -19.299  23.186  1.00 99.99            
ATOM    363  CB  VAL A  76      -8.040 -22.249  24.175  1.00 99.99            
ATOM    364  CG1 VAL A  76      -9.308 -21.855  23.408  1.00 99.99            
ATOM    365  CG2 VAL A  76      -7.539 -23.668  23.858  1.00 99.99            
ATOM    366  N   ASN A  77      -7.397 -19.398  25.324  1.00 99.99            
ATOM    367  CA  ASN A  77      -7.987 -18.122  25.609  1.00 99.99            
ATOM    368  C   ASN A  77      -6.991 -17.017  25.424  1.00 99.99            
ATOM    369  O   ASN A  77      -7.112 -15.976  26.069  1.00 99.99            
ATOM    370  CB  ASN A  77      -8.492 -18.024  27.057  1.00 99.99            
ATOM    371  CG  ASN A  77      -9.709 -18.927  27.195  1.00 99.99            
ATOM    372  OD1 ASN A  77     -10.794 -18.600  26.720  1.00 99.99            
ATOM    373  ND2 ASN A  77      -9.523 -20.097  27.863  1.00 99.99            
ATOM    374  N   LEU A  78      -6.019 -17.164  24.503  1.00 99.99            
ATOM    375  CA  LEU A  78      -5.062 -16.106  24.309  1.00 99.99            
ATOM    376  C   LEU A  78      -5.466 -15.344  23.086  1.00 99.99            
ATOM    377  O   LEU A  78      -5.413 -15.863  21.973  1.00 99.99            
ATOM    378  CB  LEU A  78      -3.623 -16.609  24.085  1.00 99.99            
ATOM    379  CG  LEU A  78      -2.582 -15.488  23.882  1.00 99.99            
ATOM    380  CD1 LEU A  78      -2.410 -14.646  25.153  1.00 99.99            
ATOM    381  CD2 LEU A  78      -1.248 -16.050  23.360  1.00 99.99            
ATOM    382  N   GLN A  79      -6.003 -14.132  23.315  1.00 99.99            
ATOM    383  CA  GLN A  79      -6.433 -13.170  22.340  1.00 99.99            
ATOM    384  C   GLN A  79      -5.327 -12.294  21.805  1.00 99.99            
ATOM    385  O   GLN A  79      -5.341 -11.928  20.631  1.00 99.99            
ATOM    386  CB  GLN A  79      -7.528 -12.258  22.909  1.00 99.99            
ATOM    387  CG  GLN A  79      -8.755 -13.057  23.350  1.00 99.99            
ATOM    388  CD  GLN A  79      -9.794 -12.098  23.906  1.00 99.99            
ATOM    389  OE1 GLN A  79      -9.497 -11.263  24.758  1.00 99.99            
ATOM    390  NE2 GLN A  79     -11.055 -12.224  23.410  1.00 99.99            
ATOM    391  N   ALA A  80      -4.348 -11.885  22.644  1.00 99.99            
ATOM    392  CA  ALA A  80      -3.379 -10.935  22.161  1.00 99.99            
ATOM    393  C   ALA A  80      -2.030 -11.567  22.055  1.00 99.99            
ATOM    394  O   ALA A  80      -1.470 -12.046  23.039  1.00 99.99            
ATOM    395  CB  ALA A  80      -3.231  -9.704  23.073  1.00 99.99            
ATOM    396  N   LEU A  81      -1.459 -11.544  20.833  1.00 99.99            
ATOM    397  CA  LEU A  81      -0.167 -12.111  20.608  1.00 99.99            
ATOM    398  C   LEU A  81       0.663 -11.080  19.912  1.00 99.99            
ATOM    399  O   LEU A  81       0.341 -10.658  18.803  1.00 99.99            
ATOM    400  CB  LEU A  81      -0.217 -13.356  19.706  1.00 99.99            
ATOM    401  CG  LEU A  81       1.150 -14.004  19.427  1.00 99.99            
ATOM    402  CD1 LEU A  81       1.804 -14.516  20.721  1.00 99.99            
ATOM    403  CD2 LEU A  81       1.038 -15.097  18.352  1.00 99.99            
ATOM    404  N   VAL A  82       1.764 -10.640  20.557  1.00 99.99            
ATOM    405  CA  VAL A  82       2.615  -9.677  19.933  1.00 99.99            
ATOM    406  C   VAL A  82       3.969 -10.296  19.796  1.00 99.99            
ATOM    407  O   VAL A  82       4.629 -10.628  20.778  1.00 99.99            
ATOM    408  CB  VAL A  82       2.746  -8.403  20.723  1.00 99.99            
ATOM    409  CG1 VAL A  82       3.188  -8.748  22.155  1.00 99.99            
ATOM    410  CG2 VAL A  82       3.718  -7.466  19.985  1.00 99.99            
ATOM    411  N   LEU A  83       4.403 -10.485  18.540  1.00 99.99            
ATOM    412  CA  LEU A  83       5.681 -11.055  18.246  1.00 99.99            
ATOM    413  C   LEU A  83       6.384 -10.058  17.390  1.00 99.99            
ATOM    414  O   LEU A  83       6.726 -10.343  16.243  1.00 99.99            
ATOM    415  CB  LEU A  83       5.558 -12.327  17.389  1.00 99.99            
ATOM    416  CG  LEU A  83       4.835 -13.496  18.083  1.00 99.99            
ATOM    417  CD1 LEU A  83       4.742 -14.717  17.154  1.00 99.99            
ATOM    418  CD2 LEU A  83       5.489 -13.838  19.429  1.00 99.99            
ATOM    419  N   THR A  84       6.654  -8.865  17.940  1.00 99.99            
ATOM    420  CA  THR A  84       7.279  -7.875  17.122  1.00 99.99            
ATOM    421  C   THR A  84       8.762  -8.021  17.265  1.00 99.99            
ATOM    422  O   THR A  84       9.278  -8.264  18.352  1.00 99.99            
ATOM    423  CB  THR A  84       6.918  -6.474  17.523  1.00 99.99            
ATOM    424  OG1 THR A  84       5.508  -6.304  17.480  1.00 99.99            
ATOM    425  CG2 THR A  84       7.592  -5.491  16.552  1.00 99.99            
ATOM    426  N   SER A  85       9.480  -7.899  16.138  1.00 99.99            
ATOM    427  CA  SER A  85      10.913  -7.897  16.091  1.00 99.99            
ATOM    428  C   SER A  85      11.550  -9.053  16.811  1.00 99.99            
ATOM    429  O   SER A  85      12.428  -8.855  17.646  1.00 99.99            
ATOM    430  CB  SER A  85      11.530  -6.596  16.640  1.00 99.99            
ATOM    431  OG  SER A  85      11.263  -6.470  18.029  1.00 99.99            
ATOM    432  N   ASN A  86      11.101 -10.290  16.541  1.00 99.99            
ATOM    433  CA  ASN A  86      11.809 -11.456  16.988  1.00 99.99            
ATOM    434  C   ASN A  86      12.490 -11.824  15.717  1.00 99.99            
ATOM    435  O   ASN A  86      12.340 -11.096  14.747  1.00 99.99            
ATOM    436  CB  ASN A  86      10.882 -12.620  17.371  1.00 99.99            
ATOM    437  CG  ASN A  86      10.047 -12.177  18.562  1.00 99.99            
ATOM    438  OD1 ASN A  86      10.573 -11.857  19.627  1.00 99.99            
ATOM    439  ND2 ASN A  86       8.701 -12.141  18.371  1.00 99.99            
ATOM    440  N   GLY A  87      13.287 -12.895  15.634  1.00 99.99            
ATOM    441  CA  GLY A  87      13.803 -13.162  14.318  1.00 99.99            
ATOM    442  C   GLY A  87      13.233 -14.479  13.930  1.00 99.99            
ATOM    443  O   GLY A  87      13.958 -15.456  13.739  1.00 99.99            
ATOM    444  N   ILE A  88      11.903 -14.512  13.729  1.00 99.99            
ATOM    445  CA  ILE A  88      11.240 -15.759  13.504  1.00 99.99            
ATOM    446  C   ILE A  88      11.384 -16.138  12.064  1.00 99.99            
ATOM    447  O   ILE A  88      10.866 -15.462  11.177  1.00 99.99            
ATOM    448  CB  ILE A  88       9.772 -15.672  13.804  1.00 99.99            
ATOM    449  CG1 ILE A  88       9.552 -15.173  15.242  1.00 99.99            
ATOM    450  CG2 ILE A  88       9.149 -17.051  13.540  1.00 99.99            
ATOM    451  CD1 ILE A  88       8.117 -14.727  15.519  1.00 99.99            
ATOM    452  N   ASN A  89      12.172 -17.208  11.820  1.00 99.99            
ATOM    453  CA  ASN A  89      12.404 -17.786  10.528  1.00 99.99            
ATOM    454  C   ASN A  89      11.262 -18.665  10.105  1.00 99.99            
ATOM    455  O   ASN A  89      10.763 -18.548   8.987  1.00 99.99            
ATOM    456  CB  ASN A  89      13.652 -18.686  10.519  1.00 99.99            
ATOM    457  CG  ASN A  89      14.865 -17.841  10.880  1.00 99.99            
ATOM    458  OD1 ASN A  89      15.257 -17.763  12.043  1.00 99.99            
ATOM    459  ND2 ASN A  89      15.478 -17.186   9.859  1.00 99.99            
ATOM    460  N   THR A  90      10.814 -19.581  10.993  1.00 99.99            
ATOM    461  CA  THR A  90       9.820 -20.527  10.557  1.00 99.99            
ATOM    462  C   THR A  90       8.797 -20.750  11.633  1.00 99.99            
ATOM    463  O   THR A  90       9.121 -20.797  12.820  1.00 99.99            
ATOM    464  CB  THR A  90      10.410 -21.867  10.222  1.00 99.99            
ATOM    465  OG1 THR A  90      11.422 -21.720   9.238  1.00 99.99            
ATOM    466  CG2 THR A  90       9.301 -22.779   9.676  1.00 99.99            
ATOM    467  N   ILE A  91       7.516 -20.901  11.225  1.00 99.99            
ATOM    468  CA  ILE A  91       6.446 -21.148  12.153  1.00 99.99            
ATOM    469  C   ILE A  91       5.644 -22.316  11.665  1.00 99.99            
ATOM    470  O   ILE A  91       5.295 -22.412  10.489  1.00 99.99            
ATOM    471  CB  ILE A  91       5.491 -19.994  12.292  1.00 99.99            
ATOM    472  CG1 ILE A  91       6.203 -18.766  12.880  1.00 99.99            
ATOM    473  CG2 ILE A  91       4.291 -20.461  13.130  1.00 99.99            
ATOM    474  CD1 ILE A  91       5.353 -17.498  12.829  1.00 99.99            
ATOM    475  N   GLU A  92       5.300 -23.243  12.575  1.00 99.99            
ATOM    476  CA  GLU A  92       4.541 -24.373  12.137  1.00 99.99            
ATOM    477  C   GLU A  92       3.169 -23.897  11.762  1.00 99.99            
ATOM    478  O   GLU A  92       2.671 -22.887  12.258  1.00 99.99            
ATOM    479  CB  GLU A  92       4.418 -25.496  13.180  1.00 99.99            
ATOM    480  CG  GLU A  92       5.745 -26.221  13.408  1.00 99.99            
ATOM    481  CD  GLU A  92       5.510 -27.334  14.417  1.00 99.99            
ATOM    482  OE1 GLU A  92       4.922 -27.037  15.490  1.00 99.99            
ATOM    483  OE2 GLU A  92       5.906 -28.493  14.128  1.00 99.99            
ATOM    484  N   GLU A  93       2.542 -24.638  10.833  1.00 99.99            
ATOM    485  CA  GLU A  93       1.294 -24.314  10.204  1.00 99.99            
ATOM    486  C   GLU A  93       0.112 -24.306  11.132  1.00 99.99            
ATOM    487  O   GLU A  93      -0.738 -23.428  10.993  1.00 99.99            
ATOM    488  CB  GLU A  93       0.992 -25.276   9.046  1.00 99.99            
ATOM    489  CG  GLU A  93       2.004 -25.144   7.906  1.00 99.99            
ATOM    490  CD  GLU A  93       1.707 -26.223   6.875  1.00 99.99            
ATOM    491  OE1 GLU A  93       1.090 -27.252   7.257  1.00 99.99            
ATOM    492  OE2 GLU A  93       2.099 -26.035   5.692  1.00 99.99            
ATOM    493  N   ASP A  94      -0.011 -25.261  12.081  1.00 99.99            
ATOM    494  CA  ASP A  94      -1.215 -25.280  12.872  1.00 99.99            
ATOM    495  C   ASP A  94      -0.942 -24.895  14.295  1.00 99.99            
ATOM    496  O   ASP A  94      -1.429 -25.537  15.225  1.00 99.99            
ATOM    497  CB  ASP A  94      -1.903 -26.654  12.875  1.00 99.99            
ATOM    498  CG  ASP A  94      -0.929 -27.688  13.422  1.00 99.99            
ATOM    499  OD1 ASP A  94       0.226 -27.744  12.923  1.00 99.99            
ATOM    500  OD2 ASP A  94      -1.332 -28.436  14.352  1.00 99.99            
ATOM    501  N   SER A  95      -0.136 -23.840  14.498  1.00 99.99            
ATOM    502  CA  SER A  95       0.166 -23.337  15.805  1.00 99.99            
ATOM    503  C   SER A  95      -0.907 -22.411  16.298  1.00 99.99            
ATOM    504  O   SER A  95      -1.053 -22.208  17.498  1.00 99.99            
ATOM    505  CB  SER A  95       1.498 -22.577  15.820  1.00 99.99            
ATOM    506  OG  SER A  95       2.540 -23.455  15.418  1.00 99.99            
ATOM    507  N   PHE A  96      -1.648 -21.788  15.370  1.00 99.99            
ATOM    508  CA  PHE A  96      -2.659 -20.793  15.621  1.00 99.99            
ATOM    509  C   PHE A  96      -3.932 -21.353  16.171  1.00 99.99            
ATOM    510  O   PHE A  96      -4.762 -20.603  16.684  1.00 99.99            
ATOM    511  CB  PHE A  96      -2.950 -19.920  14.393  1.00 99.99            
ATOM    512  CG  PHE A  96      -1.697 -19.132  14.224  1.00 99.99            
ATOM    513  CD1 PHE A  96      -1.473 -18.004  14.978  1.00 99.99            
ATOM    514  CD2 PHE A  96      -0.735 -19.527  13.325  1.00 99.99            
ATOM    515  CE1 PHE A  96      -0.315 -17.277  14.829  1.00 99.99            
ATOM    516  CE2 PHE A  96       0.425 -18.803  13.174  1.00 99.99            
ATOM    517  CZ  PHE A  96       0.639 -17.675  13.925  1.00 99.99            
ATOM    518  N   SER A  97      -4.183 -22.653  15.965  1.00 99.99            
ATOM    519  CA  SER A  97      -5.383 -23.278  16.442  1.00 99.99            
ATOM    520  C   SER A  97      -5.374 -23.316  17.939  1.00 99.99            
ATOM    521  O   SER A  97      -6.416 -23.233  18.589  1.00 99.99            
ATOM    522  CB  SER A  97      -5.469 -24.728  15.953  1.00 99.99            
ATOM    523  OG  SER A  97      -6.552 -25.383  16.585  1.00 99.99            
ATOM    524  N   SER A  98      -4.178 -23.445  18.526  1.00 99.99            
ATOM    525  CA  SER A  98      -4.053 -23.574  19.949  1.00 99.99            
ATOM    526  C   SER A  98      -4.499 -22.304  20.595  1.00 99.99            
ATOM    527  O   SER A  98      -4.793 -22.302  21.791  1.00 99.99            
ATOM    528  CB  SER A  98      -2.609 -23.847  20.402  1.00 99.99            
ATOM    529  OG  SER A  98      -1.785 -22.733  20.098  1.00 99.99            
ATOM    530  N   LEU A  99      -4.424 -21.189  19.835  1.00 99.99            
ATOM    531  CA  LEU A  99      -4.870 -19.868  20.192  1.00 99.99            
ATOM    532  C   LEU A  99      -6.358 -19.758  20.051  1.00 99.99            
ATOM    533  O   LEU A  99      -7.007 -19.000  20.770  1.00 99.99            
ATOM    534  CB  LEU A  99      -4.222 -18.789  19.309  1.00 99.99            
ATOM    535  CG  LEU A  99      -2.687 -18.785  19.414  1.00 99.99            
ATOM    536  CD1 LEU A  99      -2.059 -17.701  18.526  1.00 99.99            
ATOM    537  CD2 LEU A  99      -2.231 -18.702  20.877  1.00 99.99            
ATOM    538  N   GLY A 100      -6.928 -20.477  19.065  1.00 99.99            
ATOM    539  CA  GLY A 100      -8.342 -20.412  18.853  1.00 99.99            
ATOM    540  C   GLY A 100      -8.703 -19.002  18.520  1.00 99.99            
ATOM    541  O   GLY A 100      -8.451 -18.539  17.408  1.00 99.99            
ATOM    542  N   SER A 101      -9.320 -18.281  19.484  1.00 99.99            
ATOM    543  CA  SER A 101      -9.755 -16.952  19.181  1.00 99.99            
ATOM    544  C   SER A 101      -8.678 -15.987  19.542  1.00 99.99            
ATOM    545  O   SER A 101      -8.519 -15.602  20.698  1.00 99.99            
ATOM    546  CB  SER A 101     -11.020 -16.531  19.951  1.00 99.99            
ATOM    547  OG  SER A 101     -12.127 -17.324  19.549  1.00 99.99            
ATOM    548  N   LEU A 102      -7.924 -15.538  18.526  1.00 99.99            
ATOM    549  CA  LEU A 102      -6.847 -14.611  18.726  1.00 99.99            
ATOM    550  C   LEU A 102      -7.229 -13.355  18.000  1.00 99.99            
ATOM    551  O   LEU A 102      -7.459 -13.384  16.793  1.00 99.99            
ATOM    552  CB  LEU A 102      -5.529 -15.120  18.114  1.00 99.99            
ATOM    553  CG  LEU A 102      -4.321 -14.184  18.288  1.00 99.99            
ATOM    554  CD1 LEU A 102      -3.885 -14.086  19.757  1.00 99.99            
ATOM    555  CD2 LEU A 102      -3.172 -14.599  17.355  1.00 99.99            
ATOM    556  N   GLU A 103      -7.418 -12.244  18.743  1.00 99.99            
ATOM    557  CA  GLU A 103      -7.780 -10.987  18.141  1.00 99.99            
ATOM    558  C   GLU A 103      -6.632 -10.205  17.557  1.00 99.99            
ATOM    559  O   GLU A 103      -6.671  -9.809  16.395  1.00 99.99            
ATOM    560  CB  GLU A 103      -8.509 -10.066  19.128  1.00 99.99            
ATOM    561  CG  GLU A 103      -9.866 -10.629  19.550  1.00 99.99            
ATOM    562  CD  GLU A 103     -10.493  -9.646  20.524  1.00 99.99            
ATOM    563  OE1 GLU A 103     -10.029  -8.474  20.560  1.00 99.99            
ATOM    564  OE2 GLU A 103     -11.446 -10.049  21.240  1.00 99.99            
ATOM    565  N   HIS A 104      -5.552  -9.983  18.332  1.00 99.99            
ATOM    566  CA  HIS A 104      -4.506  -9.108  17.872  1.00 99.99            
ATOM    567  C   HIS A 104      -3.289  -9.924  17.589  1.00 99.99            
ATOM    568  O   HIS A 104      -2.626 -10.411  18.505  1.00 99.99            
ATOM    569  CB  HIS A 104      -4.136  -8.056  18.938  1.00 99.99            
ATOM    570  CG  HIS A 104      -3.111  -7.045  18.516  1.00 99.99            
ATOM    571  ND1 HIS A 104      -3.340  -6.035  17.610  1.00 99.99            
ATOM    572  CD2 HIS A 104      -1.826  -6.881  18.934  1.00 99.99            
ATOM    573  CE1 HIS A 104      -2.193  -5.314  17.527  1.00 99.99            
ATOM    574  NE2 HIS A 104      -1.247  -5.789  18.314  1.00 99.99            
ATOM    575  N   LEU A 105      -2.960 -10.088  16.293  1.00 99.99            
ATOM    576  CA  LEU A 105      -1.799 -10.843  15.934  1.00 99.99            
ATOM    577  C   LEU A 105      -0.796  -9.892  15.349  1.00 99.99            
ATOM    578  O   LEU A 105      -1.071  -9.236  14.344  1.00 99.99            
ATOM    579  CB  LEU A 105      -2.089 -11.932  14.887  1.00 99.99            
ATOM    580  CG  LEU A 105      -0.846 -12.720  14.439  1.00 99.99            
ATOM    581  CD1 LEU A 105      -0.162 -13.417  15.625  1.00 99.99            
ATOM    582  CD2 LEU A 105      -1.195 -13.692  13.301  1.00 99.99            
ATOM    583  N   ASP A 106       0.403  -9.795  15.973  1.00 99.99            
ATOM    584  CA  ASP A 106       1.404  -8.876  15.495  1.00 99.99            
ATOM    585  C   ASP A 106       2.689  -9.614  15.241  1.00 99.99            
ATOM    586  O   ASP A 106       3.403  -9.975  16.171  1.00 99.99            
ATOM    587  CB  ASP A 106       1.704  -7.746  16.503  1.00 99.99            
ATOM    588  CG  ASP A 106       2.586  -6.681  15.852  1.00 99.99            
ATOM    589  OD1 ASP A 106       3.626  -7.043  15.242  1.00 99.99            
ATOM    590  OD2 ASP A 106       2.222  -5.481  15.959  1.00 99.99            
ATOM    591  N   LEU A 107       2.938  -9.949  13.961  1.00 99.99            
ATOM    592  CA  LEU A 107       4.088 -10.567  13.341  1.00 99.99            
ATOM    593  C   LEU A 107       5.142  -9.596  12.869  1.00 99.99            
ATOM    594  O   LEU A 107       6.069 -10.002  12.170  1.00 99.99            
ATOM    595  CB  LEU A 107       3.696 -11.489  12.181  1.00 99.99            
ATOM    596  CG  LEU A 107       2.898 -12.700  12.694  1.00 99.99            
ATOM    597  CD1 LEU A 107       2.495 -13.644  11.552  1.00 99.99            
ATOM    598  CD2 LEU A 107       3.652 -13.415  13.829  1.00 99.99            
ATOM    599  N   SER A 108       4.957  -8.283  13.072  1.00 99.99            
ATOM    600  CA  SER A 108       5.816  -7.290  12.475  1.00 99.99            
ATOM    601  C   SER A 108       7.282  -7.518  12.701  1.00 99.99            
ATOM    602  O   SER A 108       7.714  -8.112  13.687  1.00 99.99            
ATOM    603  CB  SER A 108       5.529  -5.866  12.980  1.00 99.99            
ATOM    604  OG  SER A 108       4.189  -5.510  12.687  1.00 99.99            
ATOM    605  N   TYR A 109       8.074  -7.029  11.720  1.00 99.99            
ATOM    606  CA  TYR A 109       9.512  -6.978  11.710  1.00 99.99            
ATOM    607  C   TYR A 109      10.134  -8.291  12.079  1.00 99.99            
ATOM    608  O   TYR A 109      10.993  -8.346  12.958  1.00 99.99            
ATOM    609  CB  TYR A 109      10.064  -5.898  12.659  1.00 99.99            
ATOM    610  CG  TYR A 109       9.507  -4.595  12.194  1.00 99.99            
ATOM    611  CD1 TYR A 109       8.233  -4.222  12.558  1.00 99.99            
ATOM    612  CD2 TYR A 109      10.245  -3.746  11.402  1.00 99.99            
ATOM    613  CE1 TYR A 109       7.699  -3.027  12.140  1.00 99.99            
ATOM    614  CE2 TYR A 109       9.718  -2.546  10.980  1.00 99.99            
ATOM    615  CZ  TYR A 109       8.444  -2.184  11.350  1.00 99.99            
ATOM    616  OH  TYR A 109       7.896  -0.957  10.922  1.00 99.99            
ATOM    617  N   ASN A 110       9.735  -9.383  11.402  1.00 99.99            
ATOM    618  CA  ASN A 110      10.308 -10.678  11.647  1.00 99.99            
ATOM    619  C   ASN A 110      10.929 -11.137  10.361  1.00 99.99            
ATOM    620  O   ASN A 110      11.022 -10.392   9.392  1.00 99.99            
ATOM    621  CB  ASN A 110       9.290 -11.754  12.078  1.00 99.99            
ATOM    622  CG  ASN A 110       8.908 -11.513  13.534  1.00 99.99            
ATOM    623  OD1 ASN A 110       9.770 -11.383  14.403  1.00 99.99            
ATOM    624  ND2 ASN A 110       7.578 -11.450  13.812  1.00 99.99            
ATOM    625  N   TYR A 111      11.492 -12.355  10.390  1.00 99.99            
ATOM    626  CA  TYR A 111      12.146 -13.074   9.334  1.00 99.99            
ATOM    627  C   TYR A 111      11.255 -13.807   8.367  1.00 99.99            
ATOM    628  O   TYR A 111      11.767 -14.336   7.384  1.00 99.99            
ATOM    629  CB  TYR A 111      13.277 -13.971   9.847  1.00 99.99            
ATOM    630  CG  TYR A 111      14.281 -12.959  10.281  1.00 99.99            
ATOM    631  CD1 TYR A 111      14.170 -12.349  11.509  1.00 99.99            
ATOM    632  CD2 TYR A 111      15.316 -12.597   9.448  1.00 99.99            
ATOM    633  CE1 TYR A 111      15.084 -11.404  11.912  1.00 99.99            
ATOM    634  CE2 TYR A 111      16.233 -11.653   9.846  1.00 99.99            
ATOM    635  CZ  TYR A 111      16.121 -11.056  11.079  1.00 99.99            
ATOM    636  OH  TYR A 111      17.063 -10.087  11.486  1.00 99.99            
ATOM    637  N   LEU A 112       9.955 -14.007   8.668  1.00 99.99            
ATOM    638  CA  LEU A 112       9.140 -14.846   7.821  1.00 99.99            
ATOM    639  C   LEU A 112       9.195 -14.431   6.382  1.00 99.99            
ATOM    640  O   LEU A 112       8.537 -13.484   5.958  1.00 99.99            
ATOM    641  CB  LEU A 112       7.647 -14.875   8.200  1.00 99.99            
ATOM    642  CG  LEU A 112       7.307 -15.635   9.495  1.00 99.99            
ATOM    643  CD1 LEU A 112       7.909 -14.959  10.730  1.00 99.99            
ATOM    644  CD2 LEU A 112       5.792 -15.849   9.627  1.00 99.99            
ATOM    645  N   SER A 113       9.988 -15.173   5.585  1.00 99.99            
ATOM    646  CA  SER A 113      10.117 -14.950   4.175  1.00 99.99            
ATOM    647  C   SER A 113       8.969 -15.572   3.431  1.00 99.99            
ATOM    648  O   SER A 113       8.667 -15.171   2.310  1.00 99.99            
ATOM    649  CB  SER A 113      11.416 -15.536   3.603  1.00 99.99            
ATOM    650  OG  SER A 113      11.487 -15.283   2.210  1.00 99.99            
ATOM    651  N   ASN A 114       8.307 -16.600   4.000  1.00 99.99            
ATOM    652  CA  ASN A 114       7.238 -17.223   3.264  1.00 99.99            
ATOM    653  C   ASN A 114       6.044 -17.345   4.165  1.00 99.99            
ATOM    654  O   ASN A 114       6.163 -17.734   5.326  1.00 99.99            
ATOM    655  CB  ASN A 114       7.588 -18.639   2.769  1.00 99.99            
ATOM    656  CG  ASN A 114       6.607 -19.029   1.669  1.00 99.99            
ATOM    657  OD1 ASN A 114       5.828 -18.207   1.190  1.00 99.99            
ATOM    658  ND2 ASN A 114       6.647 -20.324   1.252  1.00 99.99            
ATOM    659  N   LEU A 115       4.841 -17.023   3.648  1.00 99.99            
ATOM    660  CA  LEU A 115       3.665 -17.085   4.471  1.00 99.99            
ATOM    661  C   LEU A 115       2.892 -18.317   4.101  1.00 99.99            
ATOM    662  O   LEU A 115       2.965 -18.791   2.968  1.00 99.99            
ATOM    663  CB  LEU A 115       2.738 -15.874   4.261  1.00 99.99            
ATOM    664  CG  LEU A 115       3.408 -14.534   4.627  1.00 99.99            
ATOM    665  CD1 LEU A 115       2.451 -13.351   4.404  1.00 99.99            
ATOM    666  CD2 LEU A 115       3.982 -14.564   6.055  1.00 99.99            
ATOM    667  N   SER A 116       2.150 -18.891   5.073  1.00 99.99            
ATOM    668  CA  SER A 116       1.357 -20.062   4.803  1.00 99.99            
ATOM    669  C   SER A 116      -0.048 -19.775   5.234  1.00 99.99            
ATOM    670  O   SER A 116      -0.286 -19.193   6.291  1.00 99.99            
ATOM    671  CB  SER A 116       1.817 -21.309   5.574  1.00 99.99            
ATOM    672  OG  SER A 116       0.987 -22.415   5.252  1.00 99.99            
ATOM    673  N   SER A 117      -1.016 -20.212   4.408  1.00 99.99            
ATOM    674  CA  SER A 117      -2.416 -19.960   4.622  1.00 99.99            
ATOM    675  C   SER A 117      -2.902 -20.748   5.788  1.00 99.99            
ATOM    676  O   SER A 117      -3.976 -20.477   6.325  1.00 99.99            
ATOM    677  CB  SER A 117      -3.282 -20.355   3.414  1.00 99.99            
ATOM    678  OG  SER A 117      -2.938 -19.559   2.291  1.00 99.99            
ATOM    679  N   SER A 118      -2.122 -21.754   6.210  1.00 99.99            
ATOM    680  CA  SER A 118      -2.554 -22.619   7.262  1.00 99.99            
ATOM    681  C   SER A 118      -2.738 -21.831   8.522  1.00 99.99            
ATOM    682  O   SER A 118      -3.664 -22.083   9.291  1.00 99.99            
ATOM    683  CB  SER A 118      -1.526 -23.717   7.561  1.00 99.99            
ATOM    684  OG  SER A 118      -1.312 -24.500   6.397  1.00 99.99            
ATOM    685  N   TRP A 119      -1.865 -20.833   8.745  1.00 99.99            
ATOM    686  CA  TRP A 119      -1.826 -20.050   9.949  1.00 99.99            
ATOM    687  C   TRP A 119      -3.094 -19.277  10.154  1.00 99.99            
ATOM    688  O   TRP A 119      -3.606 -19.178  11.266  1.00 99.99            
ATOM    689  CB  TRP A 119      -0.642 -19.070   9.909  1.00 99.99            
ATOM    690  CG  TRP A 119       0.696 -19.776   9.909  1.00 99.99            
ATOM    691  CD1 TRP A 119       1.041 -20.964  10.484  1.00 99.99            
ATOM    692  CD2 TRP A 119       1.874 -19.293   9.242  1.00 99.99            
ATOM    693  NE1 TRP A 119       2.361 -21.247  10.227  1.00 99.99            
ATOM    694  CE2 TRP A 119       2.885 -20.228   9.460  1.00 99.99            
ATOM    695  CE3 TRP A 119       2.093 -18.165   8.502  1.00 99.99            
ATOM    696  CZ2 TRP A 119       4.136 -20.048   8.942  1.00 99.99            
ATOM    697  CZ3 TRP A 119       3.357 -17.984   7.987  1.00 99.99            
ATOM    698  CH2 TRP A 119       4.358 -18.908   8.202  1.00 99.99            
ATOM    699  N   PHE A 120      -3.634 -18.685   9.086  1.00 99.99            
ATOM    700  CA  PHE A 120      -4.788 -17.840   9.207  1.00 99.99            
ATOM    701  C   PHE A 120      -6.041 -18.606   9.546  1.00 99.99            
ATOM    702  O   PHE A 120      -6.887 -18.121  10.300  1.00 99.99            
ATOM    703  CB  PHE A 120      -5.000 -16.995   7.946  1.00 99.99            
ATOM    704  CG  PHE A 120      -3.719 -16.244   7.853  1.00 99.99            
ATOM    705  CD1 PHE A 120      -3.403 -15.294   8.794  1.00 99.99            
ATOM    706  CD2 PHE A 120      -2.834 -16.492   6.830  1.00 99.99            
ATOM    707  CE1 PHE A 120      -2.217 -14.601   8.719  1.00 99.99            
ATOM    708  CE2 PHE A 120      -1.648 -15.802   6.751  1.00 99.99            
ATOM    709  CZ  PHE A 120      -1.337 -14.854   7.697  1.00 99.99            
ATOM    710  N   LYS A 121      -6.157 -19.846   9.036  1.00 99.99            
ATOM    711  CA  LYS A 121      -7.363 -20.632   9.054  1.00 99.99            
ATOM    712  C   LYS A 121      -7.922 -20.791  10.439  1.00 99.99            
ATOM    713  O   LYS A 121      -9.135 -20.681  10.610  1.00 99.99            
ATOM    714  CB  LYS A 121      -7.116 -22.031   8.457  1.00 99.99            
ATOM    715  CG  LYS A 121      -8.369 -22.848   8.133  1.00 99.99            
ATOM    716  CD  LYS A 121      -9.203 -23.266   9.346  1.00 99.99            
ATOM    717  CE  LYS A 121     -10.396 -24.149   8.977  1.00 99.99            
ATOM    718  NZ  LYS A 121     -11.035 -24.680  10.202  1.00 99.99            
ATOM    719  N   PRO A 122      -7.127 -21.055  11.434  1.00 99.99            
ATOM    720  CA  PRO A 122      -7.666 -21.216  12.760  1.00 99.99            
ATOM    721  C   PRO A 122      -8.193 -19.943  13.345  1.00 99.99            
ATOM    722  O   PRO A 122      -9.019 -20.013  14.254  1.00 99.99            
ATOM    723  CB  PRO A 122      -6.549 -21.852  13.586  1.00 99.99            
ATOM    724  CG  PRO A 122      -5.729 -22.634  12.545  1.00 99.99            
ATOM    725  CD  PRO A 122      -5.926 -21.850  11.236  1.00 99.99            
ATOM    726  N   LEU A 123      -7.737 -18.775  12.856  1.00 99.99            
ATOM    727  CA  LEU A 123      -8.145 -17.534  13.438  1.00 99.99            
ATOM    728  C   LEU A 123      -9.607 -17.385  13.191  1.00 99.99            
ATOM    729  O   LEU A 123     -10.080 -17.320  12.056  1.00 99.99            
ATOM    730  CB  LEU A 123      -7.398 -16.337  12.830  1.00 99.99            
ATOM    731  CG  LEU A 123      -5.881 -16.404  13.097  1.00 99.99            
ATOM    732  CD1 LEU A 123      -5.142 -15.202  12.490  1.00 99.99            
ATOM    733  CD2 LEU A 123      -5.589 -16.586  14.595  1.00 99.99            
ATOM    734  N   SER A 124     -10.358 -17.472  14.297  1.00 99.99            
ATOM    735  CA  SER A 124     -11.775 -17.312  14.336  1.00 99.99            
ATOM    736  C   SER A 124     -12.166 -15.882  14.510  1.00 99.99            
ATOM    737  O   SER A 124     -13.097 -15.421  13.856  1.00 99.99            
ATOM    738  CB  SER A 124     -12.409 -18.091  15.494  1.00 99.99            
ATOM    739  OG  SER A 124     -13.813 -17.896  15.485  1.00 99.99            
ATOM    740  N   SER A 125     -11.498 -15.155  15.436  1.00 99.99            
ATOM    741  CA  SER A 125     -11.868 -13.788  15.689  1.00 99.99            
ATOM    742  C   SER A 125     -10.619 -12.966  15.792  1.00 99.99            
ATOM    743  O   SER A 125     -10.198 -12.594  16.885  1.00 99.99            
ATOM    744  CB  SER A 125     -12.618 -13.595  17.019  1.00 99.99            
ATOM    745  OG  SER A 125     -13.869 -14.262  16.983  1.00 99.99            
ATOM    746  N   LEU A 126     -10.031 -12.613  14.637  1.00 99.99            
ATOM    747  CA  LEU A 126      -8.832 -11.832  14.573  1.00 99.99            
ATOM    748  C   LEU A 126      -9.182 -10.497  13.994  1.00 99.99            
ATOM    749  O   LEU A 126      -9.758 -10.426  12.911  1.00 99.99            
ATOM    750  CB  LEU A 126      -7.777 -12.477  13.655  1.00 99.99            
ATOM    751  CG  LEU A 126      -6.413 -11.769  13.614  1.00 99.99            
ATOM    752  CD1 LEU A 126      -5.667 -11.928  14.950  1.00 99.99            
ATOM    753  CD2 LEU A 126      -5.587 -12.231  12.403  1.00 99.99            
ATOM    754  N   THR A 127      -8.974  -9.422  14.785  1.00 99.99            
ATOM    755  CA  THR A 127      -9.171  -8.054  14.381  1.00 99.99            
ATOM    756  C   THR A 127      -7.975  -7.418  13.710  1.00 99.99            
ATOM    757  O   THR A 127      -8.124  -6.701  12.721  1.00 99.99            
ATOM    758  CB  THR A 127      -9.554  -7.191  15.543  1.00 99.99            
ATOM    759  OG1 THR A 127     -10.724  -7.712  16.158  1.00 99.99            
ATOM    760  CG2 THR A 127      -9.822  -5.765  15.032  1.00 99.99            
ATOM    761  N   PHE A 128      -6.749  -7.654  14.235  1.00 99.99            
ATOM    762  CA  PHE A 128      -5.599  -6.925  13.755  1.00 99.99            
ATOM    763  C   PHE A 128      -4.511  -7.881  13.360  1.00 99.99            
ATOM    764  O   PHE A 128      -4.108  -8.737  14.146  1.00 99.99            
ATOM    765  CB  PHE A 128      -5.059  -5.984  14.850  1.00 99.99            
ATOM    766  CG  PHE A 128      -3.914  -5.156  14.375  1.00 99.99            
ATOM    767  CD1 PHE A 128      -2.619  -5.599  14.515  1.00 99.99            
ATOM    768  CD2 PHE A 128      -4.134  -3.921  13.809  1.00 99.99            
ATOM    769  CE1 PHE A 128      -1.560  -4.830  14.087  1.00 99.99            
ATOM    770  CE2 PHE A 128      -3.081  -3.148  13.378  1.00 99.99            
ATOM    771  CZ  PHE A 128      -1.790  -3.601  13.517  1.00 99.99            
ATOM    772  N   LEU A 129      -3.998  -7.743  12.117  1.00 99.99            
ATOM    773  CA  LEU A 129      -2.958  -8.609  11.631  1.00 99.99            
ATOM    774  C   LEU A 129      -1.889  -7.763  10.997  1.00 99.99            
ATOM    775  O   LEU A 129      -2.161  -7.036  10.041  1.00 99.99            
ATOM    776  CB  LEU A 129      -3.463  -9.596  10.565  1.00 99.99            
ATOM    777  CG  LEU A 129      -2.384 -10.522   9.982  1.00 99.99            
ATOM    778  CD1 LEU A 129      -1.746 -11.405  11.062  1.00 99.99            
ATOM    779  CD2 LEU A 129      -2.950 -11.339   8.810  1.00 99.99            
ATOM    780  N   ASN A 130      -0.637  -7.835  11.510  1.00 99.99            
ATOM    781  CA  ASN A 130       0.414  -7.025  10.951  1.00 99.99            
ATOM    782  C   ASN A 130       1.585  -7.890  10.569  1.00 99.99            
ATOM    783  O   ASN A 130       2.304  -8.393  11.429  1.00 99.99            
ATOM    784  CB  ASN A 130       0.932  -5.962  11.937  1.00 99.99            
ATOM    785  CG  ASN A 130       1.868  -5.012  11.203  1.00 99.99            
ATOM    786  OD1 ASN A 130       2.291  -5.278  10.079  1.00 99.99            
ATOM    787  ND2 ASN A 130       2.205  -3.870  11.862  1.00 99.99            
ATOM    788  N   LEU A 131       1.721  -8.138   9.251  1.00 99.99            
ATOM    789  CA  LEU A 131       2.728  -8.861   8.510  1.00 99.99            
ATOM    790  C   LEU A 131       3.916  -8.027   8.094  1.00 99.99            
ATOM    791  O   LEU A 131       4.835  -8.556   7.473  1.00 99.99            
ATOM    792  CB  LEU A 131       2.128  -9.510   7.260  1.00 99.99            
ATOM    793  CG  LEU A 131       0.973 -10.457   7.628  1.00 99.99            
ATOM    794  CD1 LEU A 131       0.373 -11.117   6.387  1.00 99.99            
ATOM    795  CD2 LEU A 131       1.396 -11.472   8.699  1.00 99.99            
ATOM    796  N   LEU A 132       3.874  -6.693   8.281  1.00 99.99            
ATOM    797  CA  LEU A 132       4.873  -5.789   7.754  1.00 99.99            
ATOM    798  C   LEU A 132       6.251  -6.063   8.274  1.00 99.99            
ATOM    799  O   LEU A 132       6.433  -6.505   9.406  1.00 99.99            
ATOM    800  CB  LEU A 132       4.610  -4.319   8.128  1.00 99.99            
ATOM    801  CG  LEU A 132       3.302  -3.731   7.579  1.00 99.99            
ATOM    802  CD1 LEU A 132       3.132  -2.266   8.008  1.00 99.99            
ATOM    803  CD2 LEU A 132       3.211  -3.901   6.059  1.00 99.99            
ATOM    804  N   GLY A 133       7.268  -5.780   7.423  1.00 99.99            
ATOM    805  CA  GLY A 133       8.653  -5.867   7.817  1.00 99.99            
ATOM    806  C   GLY A 133       9.219  -7.241   7.631  1.00 99.99            
ATOM    807  O   GLY A 133      10.271  -7.546   8.190  1.00 99.99            
ATOM    808  N   ASN A 134       8.560  -8.111   6.844  1.00 99.99            
ATOM    809  CA  ASN A 134       9.102  -9.433   6.658  1.00 99.99            
ATOM    810  C   ASN A 134       9.605  -9.540   5.243  1.00 99.99            
ATOM    811  O   ASN A 134       9.067  -8.931   4.323  1.00 99.99            
ATOM    812  CB  ASN A 134       8.068 -10.552   6.886  1.00 99.99            
ATOM    813  CG  ASN A 134       7.705 -10.562   8.366  1.00 99.99            
ATOM    814  OD1 ASN A 134       8.498 -10.164   9.217  1.00 99.99            
ATOM    815  ND2 ASN A 134       6.469 -11.025   8.691  1.00 99.99            
ATOM    816  N   PRO A 135      10.620 -10.346   5.067  1.00 99.99            
ATOM    817  CA  PRO A 135      11.310 -10.516   3.808  1.00 99.99            
ATOM    818  C   PRO A 135      10.520 -11.160   2.705  1.00 99.99            
ATOM    819  O   PRO A 135      11.098 -11.399   1.646  1.00 99.99            
ATOM    820  CB  PRO A 135      12.585 -11.291   4.137  1.00 99.99            
ATOM    821  CG  PRO A 135      12.875 -10.925   5.601  1.00 99.99            
ATOM    822  CD  PRO A 135      11.487 -10.643   6.197  1.00 99.99            
ATOM    823  N   TYR A 136       9.235 -11.494   2.913  1.00 99.99            
ATOM    824  CA  TYR A 136       8.504 -12.170   1.876  1.00 99.99            
ATOM    825  C   TYR A 136       8.219 -11.250   0.721  1.00 99.99            
ATOM    826  O   TYR A 136       7.923 -10.070   0.892  1.00 99.99            
ATOM    827  CB  TYR A 136       7.173 -12.790   2.348  1.00 99.99            
ATOM    828  CG  TYR A 136       6.297 -11.712   2.889  1.00 99.99            
ATOM    829  CD1 TYR A 136       5.565 -10.908   2.045  1.00 99.99            
ATOM    830  CD2 TYR A 136       6.197 -11.514   4.245  1.00 99.99            
ATOM    831  CE1 TYR A 136       4.754  -9.916   2.547  1.00 99.99            
ATOM    832  CE2 TYR A 136       5.388 -10.526   4.755  1.00 99.99            
ATOM    833  CZ  TYR A 136       4.665  -9.725   3.905  1.00 99.99            
ATOM    834  OH  TYR A 136       3.835  -8.709   4.424  1.00 99.99            
ATOM    835  N   LYS A 137       8.419 -11.775  -0.505  1.00 99.99            
ATOM    836  CA  LYS A 137       8.161 -11.125  -1.759  1.00 99.99            
ATOM    837  C   LYS A 137       6.697 -11.109  -2.105  1.00 99.99            
ATOM    838  O   LYS A 137       6.232 -10.216  -2.813  1.00 99.99            
ATOM    839  CB  LYS A 137       8.927 -11.780  -2.920  1.00 99.99            
ATOM    840  CG  LYS A 137       8.622 -13.267  -3.089  1.00 99.99            
ATOM    841  CD  LYS A 137       9.118 -13.845  -4.414  1.00 99.99            
ATOM    842  CE  LYS A 137      10.631 -14.065  -4.469  1.00 99.99            
ATOM    843  NZ  LYS A 137      11.006 -15.235  -3.644  1.00 99.99            
ATOM    844  N   THR A 138       5.929 -12.134  -1.686  1.00 99.99            
ATOM    845  CA  THR A 138       4.545 -12.160  -2.070  1.00 99.99            
ATOM    846  C   THR A 138       3.770 -12.825  -0.965  1.00 99.99            
ATOM    847  O   THR A 138       4.348 -13.348  -0.014  1.00 99.99            
ATOM    848  CB  THR A 138       4.331 -12.913  -3.355  1.00 99.99            
ATOM    849  OG1 THR A 138       5.170 -12.377  -4.368  1.00 99.99            
ATOM    850  CG2 THR A 138       2.874 -12.749  -3.807  1.00 99.99            
ATOM    851  N   LEU A 139       2.425 -12.725  -1.028  1.00 99.99            
ATOM    852  CA  LEU A 139       1.495 -13.342  -0.126  1.00 99.99            
ATOM    853  C   LEU A 139       1.411 -14.810  -0.403  1.00 99.99            
ATOM    854  O   LEU A 139       1.021 -15.596   0.458  1.00 99.99            
ATOM    855  CB  LEU A 139       0.094 -12.716  -0.194  1.00 99.99            
ATOM    856  CG  LEU A 139       0.095 -11.255   0.299  1.00 99.99            
ATOM    857  CD1 LEU A 139      -1.321 -10.659   0.318  1.00 99.99            
ATOM    858  CD2 LEU A 139       0.815 -11.123   1.651  1.00 99.99            
ATOM    859  N   GLY A 140       1.723 -15.218  -1.645  1.00 99.99            
ATOM    860  CA  GLY A 140       1.629 -16.606  -1.989  1.00 99.99            
ATOM    861  C   GLY A 140       0.414 -16.763  -2.843  1.00 99.99            
ATOM    862  O   GLY A 140      -0.541 -15.997  -2.746  1.00 99.99            
ATOM    863  N   GLU A 141       0.443 -17.792  -3.706  1.00 99.99            
ATOM    864  CA  GLU A 141      -0.590 -18.103  -4.644  1.00 99.99            
ATOM    865  C   GLU A 141      -1.801 -18.620  -3.928  1.00 99.99            
ATOM    866  O   GLU A 141      -2.853 -18.781  -4.544  1.00 99.99            
ATOM    867  CB  GLU A 141      -0.143 -19.088  -5.734  1.00 99.99            
ATOM    868  CG  GLU A 141      -1.048 -19.034  -6.963  1.00 99.99            
ATOM    869  CD  GLU A 141      -0.234 -19.508  -8.160  1.00 99.99            
ATOM    870  OE1 GLU A 141       0.602 -18.702  -8.648  1.00 99.99            
ATOM    871  OE2 GLU A 141      -0.431 -20.672  -8.600  1.00 99.99            
ATOM    872  N   THR A 142      -1.667 -19.006  -2.640  1.00 99.99            
ATOM    873  CA  THR A 142      -2.835 -19.448  -1.923  1.00 99.99            
ATOM    874  C   THR A 142      -3.302 -18.337  -1.024  1.00 99.99            
ATOM    875  O   THR A 142      -2.546 -17.821  -0.201  1.00 99.99            
ATOM    876  CB  THR A 142      -2.593 -20.648  -1.058  1.00 99.99            
ATOM    877  OG1 THR A 142      -1.595 -20.363  -0.091  1.00 99.99            
ATOM    878  CG2 THR A 142      -2.152 -21.820  -1.944  1.00 99.99            
ATOM    879  N   SER A 143      -4.595 -17.959  -1.148  1.00 99.99            
ATOM    880  CA  SER A 143      -5.149 -16.860  -0.402  1.00 99.99            
ATOM    881  C   SER A 143      -5.027 -17.147   1.067  1.00 99.99            
ATOM    882  O   SER A 143      -5.569 -18.132   1.564  1.00 99.99            
ATOM    883  CB  SER A 143      -6.641 -16.627  -0.696  1.00 99.99            
ATOM    884  OG  SER A 143      -6.832 -16.368  -2.078  1.00 99.99            
ATOM    885  N   LEU A 144      -4.260 -16.293   1.782  1.00 99.99            
ATOM    886  CA  LEU A 144      -4.027 -16.389   3.207  1.00 99.99            
ATOM    887  C   LEU A 144      -5.185 -15.946   4.056  1.00 99.99            
ATOM    888  O   LEU A 144      -5.497 -16.559   5.081  1.00 99.99            
ATOM    889  CB  LEU A 144      -2.829 -15.557   3.683  1.00 99.99            
ATOM    890  CG  LEU A 144      -1.477 -16.086   3.186  1.00 99.99            
ATOM    891  CD1 LEU A 144      -1.396 -16.021   1.659  1.00 99.99            
ATOM    892  CD2 LEU A 144      -0.306 -15.376   3.879  1.00 99.99            
ATOM    893  N   PHE A 145      -5.834 -14.834   3.671  1.00 99.99            
ATOM    894  CA  PHE A 145      -6.830 -14.279   4.536  1.00 99.99            
ATOM    895  C   PHE A 145      -8.157 -14.572   3.931  1.00 99.99            
ATOM    896  O   PHE A 145      -8.609 -13.819   3.079  1.00 99.99            
ATOM    897  CB  PHE A 145      -6.779 -12.744   4.563  1.00 99.99            
ATOM    898  CG  PHE A 145      -5.354 -12.318   4.640  1.00 99.99            
ATOM    899  CD1 PHE A 145      -4.650 -12.318   5.819  1.00 99.99            
ATOM    900  CD2 PHE A 145      -4.726 -11.899   3.489  1.00 99.99            
ATOM    901  CE1 PHE A 145      -3.336 -11.911   5.840  1.00 99.99            
ATOM    902  CE2 PHE A 145      -3.415 -11.493   3.504  1.00 99.99            
ATOM    903  CZ  PHE A 145      -2.715 -11.500   4.683  1.00 99.99            
ATOM    904  N   SER A 146      -8.831 -15.643   4.379  1.00 99.99            
ATOM    905  CA  SER A 146     -10.144 -15.987   3.918  1.00 99.99            
ATOM    906  C   SER A 146     -10.968 -16.159   5.158  1.00 99.99            
ATOM    907  O   SER A 146     -11.977 -15.486   5.375  1.00 99.99            
ATOM    908  CB  SER A 146     -10.156 -17.336   3.182  1.00 99.99            
ATOM    909  OG  SER A 146      -9.232 -17.301   2.104  1.00 99.99            
ATOM    910  N   HIS A 147     -10.502 -17.082   6.014  1.00 99.99            
ATOM    911  CA  HIS A 147     -11.113 -17.512   7.240  1.00 99.99            
ATOM    912  C   HIS A 147     -11.141 -16.402   8.243  1.00 99.99            
ATOM    913  O   HIS A 147     -12.008 -16.382   9.116  1.00 99.99            
ATOM    914  CB  HIS A 147     -10.365 -18.701   7.859  1.00 99.99            
ATOM    915  CG  HIS A 147     -10.259 -19.841   6.890  1.00 99.99            
ATOM    916  ND1 HIS A 147     -11.276 -20.726   6.620  1.00 99.99            
ATOM    917  CD2 HIS A 147      -9.217 -20.220   6.099  1.00 99.99            
ATOM    918  CE1 HIS A 147     -10.804 -21.591   5.686  1.00 99.99            
ATOM    919  NE2 HIS A 147      -9.559 -21.322   5.337  1.00 99.99            
ATOM    920  N   LEU A 148     -10.169 -15.474   8.193  1.00 99.99            
ATOM    921  CA  LEU A 148     -10.184 -14.437   9.183  1.00 99.99            
ATOM    922  C   LEU A 148     -11.144 -13.355   8.755  1.00 99.99            
ATOM    923  O   LEU A 148     -10.754 -12.217   8.506  1.00 99.99            
ATOM    924  CB  LEU A 148      -8.789 -13.818   9.392  1.00 99.99            
ATOM    925  CG  LEU A 148      -7.952 -13.561   8.132  1.00 99.99            
ATOM    926  CD1 LEU A 148      -6.740 -12.678   8.454  1.00 99.99            
ATOM    927  CD2 LEU A 148      -7.488 -14.887   7.520  1.00 99.99            
ATOM    928  N   THR A 149     -12.457 -13.672   8.781  1.00 99.99            
ATOM    929  CA  THR A 149     -13.530 -12.831   8.309  1.00 99.99            
ATOM    930  C   THR A 149     -13.684 -11.563   9.111  1.00 99.99            
ATOM    931  O   THR A 149     -14.230 -10.577   8.629  1.00 99.99            
ATOM    932  CB  THR A 149     -14.851 -13.544   8.321  1.00 99.99            
ATOM    933  OG1 THR A 149     -15.123 -14.033   9.626  1.00 99.99            
ATOM    934  CG2 THR A 149     -14.808 -14.703   7.313  1.00 99.99            
ATOM    935  N   LYS A 150     -13.314 -11.586  10.391  1.00 99.99            
ATOM    936  CA  LYS A 150     -13.433 -10.517  11.352  1.00 99.99            
ATOM    937  C   LYS A 150     -12.429  -9.389  11.230  1.00 99.99            
ATOM    938  O   LYS A 150     -12.601  -8.375  11.903  1.00 99.99            
ATOM    939  CB  LYS A 150     -13.464 -11.004  12.807  1.00 99.99            
ATOM    940  CG  LYS A 150     -12.319 -11.940  13.156  1.00 99.99            
ATOM    941  CD  LYS A 150     -12.362 -13.264  12.397  1.00 99.99            
ATOM    942  CE  LYS A 150     -11.073 -14.063  12.456  1.00 99.99            
ATOM    943  NZ  LYS A 150      -9.995 -13.211  11.934  1.00 99.99            
ATOM    944  N   LEU A 151     -11.322  -9.536  10.468  1.00 99.99            
ATOM    945  CA  LEU A 151     -10.285  -8.515  10.416  1.00 99.99            
ATOM    946  C   LEU A 151     -10.763  -7.170   9.965  1.00 99.99            
ATOM    947  O   LEU A 151     -11.432  -7.048   8.942  1.00 99.99            
ATOM    948  CB  LEU A 151      -9.159  -8.757   9.393  1.00 99.99            
ATOM    949  CG  LEU A 151      -8.031  -9.687   9.822  1.00 99.99            
ATOM    950  CD1 LEU A 151      -7.126  -9.032  10.873  1.00 99.99            
ATOM    951  CD2 LEU A 151      -8.600 -11.023  10.281  1.00 99.99            
ATOM    952  N   GLN A 152     -10.506  -6.135  10.798  1.00 99.99            
ATOM    953  CA  GLN A 152     -10.656  -4.748  10.453  1.00 99.99            
ATOM    954  C   GLN A 152      -9.388  -4.152   9.889  1.00 99.99            
ATOM    955  O   GLN A 152      -9.428  -3.328   8.976  1.00 99.99            
ATOM    956  CB  GLN A 152     -11.103  -3.911  11.657  1.00 99.99            
ATOM    957  CG  GLN A 152     -12.460  -4.378  12.189  1.00 99.99            
ATOM    958  CD  GLN A 152     -12.832  -3.503  13.372  1.00 99.99            
ATOM    959  OE1 GLN A 152     -12.240  -2.448  13.591  1.00 99.99            
ATOM    960  NE2 GLN A 152     -13.846  -3.954  14.158  1.00 99.99            
ATOM    961  N   ILE A 153      -8.212  -4.543  10.439  1.00 99.99            
ATOM    962  CA  ILE A 153      -6.978  -3.888  10.088  1.00 99.99            
ATOM    963  C   ILE A 153      -5.990  -4.896   9.579  1.00 99.99            
ATOM    964  O   ILE A 153      -5.776  -5.937  10.201  1.00 99.99            
ATOM    965  CB  ILE A 153      -6.318  -3.248  11.277  1.00 99.99            
ATOM    966  CG1 ILE A 153      -7.292  -2.308  12.009  1.00 99.99            
ATOM    967  CG2 ILE A 153      -5.037  -2.548  10.792  1.00 99.99            
ATOM    968  CD1 ILE A 153      -7.811  -1.151  11.162  1.00 99.99            
ATOM    969  N   LEU A 154      -5.346  -4.600   8.426  1.00 99.99            
ATOM    970  CA  LEU A 154      -4.391  -5.521   7.880  1.00 99.99            
ATOM    971  C   LEU A 154      -3.229  -4.738   7.341  1.00 99.99            
ATOM    972  O   LEU A 154      -3.401  -3.834   6.525  1.00 99.99            
ATOM    973  CB  LEU A 154      -4.990  -6.371   6.746  1.00 99.99            
ATOM    974  CG  LEU A 154      -4.019  -7.381   6.120  1.00 99.99            
ATOM    975  CD1 LEU A 154      -3.549  -8.414   7.156  1.00 99.99            
ATOM    976  CD2 LEU A 154      -4.638  -8.041   4.879  1.00 99.99            
ATOM    977  N   ARG A 155      -2.000  -5.065   7.793  1.00 99.99            
ATOM    978  CA  ARG A 155      -0.844  -4.363   7.306  1.00 99.99            
ATOM    979  C   ARG A 155       0.060  -5.374   6.678  1.00 99.99            
ATOM    980  O   ARG A 155       0.552  -6.288   7.338  1.00 99.99            
ATOM    981  CB  ARG A 155      -0.040  -3.666   8.414  1.00 99.99            
ATOM    982  CG  ARG A 155      -0.704  -2.390   8.924  1.00 99.99            
ATOM    983  CD  ARG A 155       0.062  -1.716  10.062  1.00 99.99            
ATOM    984  NE  ARG A 155      -0.463  -0.328  10.166  1.00 99.99            
ATOM    985  CZ  ARG A 155      -1.626  -0.070  10.825  1.00 99.99            
ATOM    986  NH1 ARG A 155      -2.319  -1.079  11.427  1.00 99.99            
ATOM    987  NH2 ARG A 155      -2.110   1.204  10.856  1.00 99.99            
ATOM    988  N   VAL A 156       0.321  -5.223   5.368  1.00 99.99            
ATOM    989  CA  VAL A 156       1.137  -6.185   4.694  1.00 99.99            
ATOM    990  C   VAL A 156       2.114  -5.466   3.821  1.00 99.99            
ATOM    991  O   VAL A 156       1.841  -4.372   3.329  1.00 99.99            
ATOM    992  CB  VAL A 156       0.328  -7.109   3.827  1.00 99.99            
ATOM    993  CG1 VAL A 156      -0.414  -6.264   2.776  1.00 99.99            
ATOM    994  CG2 VAL A 156       1.251  -8.185   3.233  1.00 99.99            
ATOM    995  N   GLY A 157       3.312  -6.052   3.630  1.00 99.99            
ATOM    996  CA  GLY A 157       4.269  -5.447   2.745  1.00 99.99            
ATOM    997  C   GLY A 157       5.551  -5.169   3.466  1.00 99.99            
ATOM    998  O   GLY A 157       5.668  -5.368   4.674  1.00 99.99            
ATOM    999  N   ASN A 158       6.564  -4.711   2.703  1.00 99.99            
ATOM   1000  CA  ASN A 158       7.850  -4.361   3.235  1.00 99.99            
ATOM   1001  C   ASN A 158       8.507  -3.492   2.212  1.00 99.99            
ATOM   1002  O   ASN A 158       8.218  -3.590   1.023  1.00 99.99            
ATOM   1003  CB  ASN A 158       8.769  -5.571   3.495  1.00 99.99            
ATOM   1004  CG  ASN A 158       9.085  -6.240   2.166  1.00 99.99            
ATOM   1005  OD1 ASN A 158       8.289  -6.204   1.232  1.00 99.99            
ATOM   1006  ND2 ASN A 158      10.288  -6.870   2.081  1.00 99.99            
ATOM   1007  N   MET A 159       9.415  -2.605   2.646  1.00 99.99            
ATOM   1008  CA  MET A 159      10.018  -1.692   1.721  1.00 99.99            
ATOM   1009  C   MET A 159      10.850  -2.419   0.707  1.00 99.99            
ATOM   1010  O   MET A 159      10.890  -2.038  -0.461  1.00 99.99            
ATOM   1011  CB  MET A 159      10.937  -0.673   2.410  1.00 99.99            
ATOM   1012  CG  MET A 159      10.192   0.305   3.315  1.00 99.99            
ATOM   1013  SD  MET A 159      11.266   1.510   4.144  1.00 99.99            
ATOM   1014  CE  MET A 159       9.909   2.337   5.023  1.00 99.99            
ATOM   1015  N   ASP A 160      11.592  -3.445   1.156  1.00 99.99            
ATOM   1016  CA  ASP A 160      12.571  -4.091   0.327  1.00 99.99            
ATOM   1017  C   ASP A 160      12.100  -4.988  -0.793  1.00 99.99            
ATOM   1018  O   ASP A 160      12.340  -4.708  -1.965  1.00 99.99            
ATOM   1019  CB  ASP A 160      13.525  -4.916   1.193  1.00 99.99            
ATOM   1020  CG  ASP A 160      14.207  -3.900   2.088  1.00 99.99            
ATOM   1021  OD1 ASP A 160      15.012  -3.086   1.561  1.00 99.99            
ATOM   1022  OD2 ASP A 160      13.897  -3.899   3.309  1.00 99.99            
ATOM   1023  N   THR A 161      11.503  -6.141  -0.431  1.00 99.99            
ATOM   1024  CA  THR A 161      11.168  -7.226  -1.329  1.00 99.99            
ATOM   1025  C   THR A 161       9.808  -7.269  -1.973  1.00 99.99            
ATOM   1026  O   THR A 161       9.680  -7.753  -3.097  1.00 99.99            
ATOM   1027  CB  THR A 161      11.329  -8.551  -0.652  1.00 99.99            
ATOM   1028  OG1 THR A 161      12.643  -8.675  -0.131  1.00 99.99            
ATOM   1029  CG2 THR A 161      11.085  -9.652  -1.691  1.00 99.99            
ATOM   1030  N   PHE A 162       8.747  -6.823  -1.275  1.00 99.99            
ATOM   1031  CA  PHE A 162       7.398  -7.095  -1.716  1.00 99.99            
ATOM   1032  C   PHE A 162       7.157  -6.534  -3.091  1.00 99.99            
ATOM   1033  O   PHE A 162       6.966  -5.331  -3.253  1.00 99.99            
ATOM   1034  CB  PHE A 162       6.367  -6.496  -0.739  1.00 99.99            
ATOM   1035  CG  PHE A 162       4.981  -6.890  -1.114  1.00 99.99            
ATOM   1036  CD1 PHE A 162       4.535  -8.169  -0.872  1.00 99.99            
ATOM   1037  CD2 PHE A 162       4.115  -5.975  -1.669  1.00 99.99            
ATOM   1038  CE1 PHE A 162       3.253  -8.540  -1.204  1.00 99.99            
ATOM   1039  CE2 PHE A 162       2.833  -6.340  -2.002  1.00 99.99            
ATOM   1040  CZ  PHE A 162       2.401  -7.625  -1.771  1.00 99.99            
ATOM   1041  N   THR A 163       7.260  -7.411  -4.119  1.00 99.99            
ATOM   1042  CA  THR A 163       7.069  -7.132  -5.522  1.00 99.99            
ATOM   1043  C   THR A 163       5.680  -7.302  -6.109  1.00 99.99            
ATOM   1044  O   THR A 163       5.341  -6.585  -7.050  1.00 99.99            
ATOM   1045  CB  THR A 163       8.011  -7.933  -6.366  1.00 99.99            
ATOM   1046  OG1 THR A 163       7.748  -9.321  -6.220  1.00 99.99            
ATOM   1047  CG2 THR A 163       9.443  -7.619  -5.902  1.00 99.99            
ATOM   1048  N   LYS A 164       4.837  -8.263  -5.656  1.00 99.99            
ATOM   1049  CA  LYS A 164       3.651  -8.436  -6.466  1.00 99.99            
ATOM   1050  C   LYS A 164       2.384  -8.624  -5.689  1.00 99.99            
ATOM   1051  O   LYS A 164       2.371  -9.173  -4.588  1.00 99.99            
ATOM   1052  CB  LYS A 164       3.733  -9.600  -7.466  1.00 99.99            
ATOM   1053  CG  LYS A 164       4.723  -9.348  -8.601  1.00 99.99            
ATOM   1054  CD  LYS A 164       4.851 -10.528  -9.562  1.00 99.99            
ATOM   1055  CE  LYS A 164       3.698 -10.603 -10.569  1.00 99.99            
ATOM   1056  NZ  LYS A 164       3.905 -11.732 -11.504  1.00 99.99            
ATOM   1057  N   ILE A 165       1.265  -8.155  -6.291  1.00 99.99            
ATOM   1058  CA  ILE A 165      -0.046  -8.265  -5.721  1.00 99.99            
ATOM   1059  C   ILE A 165      -0.933  -8.925  -6.731  1.00 99.99            
ATOM   1060  O   ILE A 165      -1.037  -8.476  -7.873  1.00 99.99            
ATOM   1061  CB  ILE A 165      -0.646  -6.926  -5.385  1.00 99.99            
ATOM   1062  CG1 ILE A 165       0.225  -6.202  -4.344  1.00 99.99            
ATOM   1063  CG2 ILE A 165      -2.098  -7.139  -4.929  1.00 99.99            
ATOM   1064  CD1 ILE A 165      -0.168  -4.740  -4.126  1.00 99.99            
ATOM   1065  N   GLN A 166      -1.610 -10.019  -6.322  1.00 99.99            
ATOM   1066  CA  GLN A 166      -2.475 -10.739  -7.210  1.00 99.99            
ATOM   1067  C   GLN A 166      -3.859 -10.662  -6.649  1.00 99.99            
ATOM   1068  O   GLN A 166      -4.071 -10.252  -5.508  1.00 99.99            
ATOM   1069  CB  GLN A 166      -2.155 -12.241  -7.342  1.00 99.99            
ATOM   1070  CG  GLN A 166      -0.791 -12.568  -7.955  1.00 99.99            
ATOM   1071  CD  GLN A 166       0.215 -12.756  -6.826  1.00 99.99            
ATOM   1072  OE1 GLN A 166       0.610 -11.798  -6.166  1.00 99.99            
ATOM   1073  NE2 GLN A 166       0.634 -14.031  -6.596  1.00 99.99            
ATOM   1074  N   ARG A 167      -4.839 -11.080  -7.469  1.00 99.99            
ATOM   1075  CA  ARG A 167      -6.234 -11.059  -7.142  1.00 99.99            
ATOM   1076  C   ARG A 167      -6.484 -11.966  -5.980  1.00 99.99            
ATOM   1077  O   ARG A 167      -7.358 -11.719  -5.155  1.00 99.99            
ATOM   1078  CB  ARG A 167      -7.090 -11.512  -8.337  1.00 99.99            
ATOM   1079  CG  ARG A 167      -7.008 -10.512  -9.493  1.00 99.99            
ATOM   1080  CD  ARG A 167      -7.420 -11.071 -10.856  1.00 99.99            
ATOM   1081  NE  ARG A 167      -8.891 -11.287 -10.845  1.00 99.99            
ATOM   1082  CZ  ARG A 167      -9.618 -11.034 -11.972  1.00 99.99            
ATOM   1083  NH1 ARG A 167      -9.006 -10.537 -13.085  1.00 99.99            
ATOM   1084  NH2 ARG A 167     -10.961 -11.274 -11.983  1.00 99.99            
ATOM   1085  N   LYS A 168      -5.703 -13.048  -5.885  1.00 99.99            
ATOM   1086  CA  LYS A 168      -5.854 -14.051  -4.868  1.00 99.99            
ATOM   1087  C   LYS A 168      -5.627 -13.470  -3.497  1.00 99.99            
ATOM   1088  O   LYS A 168      -6.246 -13.894  -2.520  1.00 99.99            
ATOM   1089  CB  LYS A 168      -4.838 -15.183  -5.085  1.00 99.99            
ATOM   1090  CG  LYS A 168      -5.088 -15.949  -6.386  1.00 99.99            
ATOM   1091  CD  LYS A 168      -3.855 -16.657  -6.949  1.00 99.99            
ATOM   1092  CE  LYS A 168      -3.031 -15.745  -7.863  1.00 99.99            
ATOM   1093  NZ  LYS A 168      -1.968 -16.518  -8.540  1.00 99.99            
ATOM   1094  N   ASP A 169      -4.763 -12.448  -3.401  1.00 99.99            
ATOM   1095  CA  ASP A 169      -4.238 -11.980  -2.147  1.00 99.99            
ATOM   1096  C   ASP A 169      -5.243 -11.535  -1.124  1.00 99.99            
ATOM   1097  O   ASP A 169      -5.120 -11.922   0.038  1.00 99.99            
ATOM   1098  CB  ASP A 169      -3.244 -10.831  -2.355  1.00 99.99            
ATOM   1099  CG  ASP A 169      -2.044 -11.432  -3.069  1.00 99.99            
ATOM   1100  OD1 ASP A 169      -1.830 -12.666  -2.923  1.00 99.99            
ATOM   1101  OD2 ASP A 169      -1.328 -10.674  -3.775  1.00 99.99            
ATOM   1102  N   PHE A 170      -6.237 -10.702  -1.484  1.00 99.99            
ATOM   1103  CA  PHE A 170      -7.140 -10.239  -0.464  1.00 99.99            
ATOM   1104  C   PHE A 170      -8.484 -10.853  -0.676  1.00 99.99            
ATOM   1105  O   PHE A 170      -9.499 -10.246  -0.352  1.00 99.99            
ATOM   1106  CB  PHE A 170      -7.357  -8.717  -0.495  1.00 99.99            
ATOM   1107  CG  PHE A 170      -6.041  -8.058  -0.269  1.00 99.99            
ATOM   1108  CD1 PHE A 170      -5.509  -7.954   0.996  1.00 99.99            
ATOM   1109  CD2 PHE A 170      -5.346  -7.530  -1.331  1.00 99.99            
ATOM   1110  CE1 PHE A 170      -4.294  -7.341   1.193  1.00 99.99            
ATOM   1111  CE2 PHE A 170      -4.131  -6.916  -1.140  1.00 99.99            
ATOM   1112  CZ  PHE A 170      -3.601  -6.822   0.124  1.00 99.99            
ATOM   1113  N   ALA A 171      -8.545 -12.096  -1.177  1.00 99.99            
ATOM   1114  CA  ALA A 171      -9.843 -12.664  -1.380  1.00 99.99            
ATOM   1115  C   ALA A 171     -10.375 -13.063  -0.048  1.00 99.99            
ATOM   1116  O   ALA A 171      -9.622 -13.521   0.803  1.00 99.99            
ATOM   1117  CB  ALA A 171      -9.831 -13.916  -2.270  1.00 99.99            
ATOM   1118  N   GLY A 172     -11.695 -12.912   0.164  1.00 99.99            
ATOM   1119  CA  GLY A 172     -12.275 -13.301   1.416  1.00 99.99            
ATOM   1120  C   GLY A 172     -12.535 -12.093   2.259  1.00 99.99            
ATOM   1121  O   GLY A 172     -13.376 -12.147   3.151  1.00 99.99            
ATOM   1122  N   LEU A 173     -11.859 -10.956   2.002  1.00 99.99            
ATOM   1123  CA  LEU A 173     -12.082  -9.854   2.905  1.00 99.99            
ATOM   1124  C   LEU A 173     -12.955  -8.842   2.224  1.00 99.99            
ATOM   1125  O   LEU A 173     -12.557  -8.265   1.215  1.00 99.99            
ATOM   1126  CB  LEU A 173     -10.798  -9.096   3.282  1.00 99.99            
ATOM   1127  CG  LEU A 173      -9.721  -9.944   3.978  1.00 99.99            
ATOM   1128  CD1 LEU A 173      -8.531  -9.071   4.406  1.00 99.99            
ATOM   1129  CD2 LEU A 173     -10.307 -10.770   5.133  1.00 99.99            
ATOM   1130  N   THR A 174     -14.210  -8.677   2.700  1.00 99.99            
ATOM   1131  CA  THR A 174     -15.117  -7.677   2.205  1.00 99.99            
ATOM   1132  C   THR A 174     -14.904  -6.314   2.808  1.00 99.99            
ATOM   1133  O   THR A 174     -14.948  -5.313   2.096  1.00 99.99            
ATOM   1134  CB  THR A 174     -16.557  -8.038   2.428  1.00 99.99            
ATOM   1135  OG1 THR A 174     -16.803  -8.229   3.813  1.00 99.99            
ATOM   1136  CG2 THR A 174     -16.880  -9.316   1.639  1.00 99.99            
ATOM   1137  N   PHE A 175     -14.689  -6.227   4.141  1.00 99.99            
ATOM   1138  CA  PHE A 175     -14.615  -4.931   4.766  1.00 99.99            
ATOM   1139  C   PHE A 175     -13.469  -4.857   5.726  1.00 99.99            
ATOM   1140  O   PHE A 175     -13.155  -5.821   6.425  1.00 99.99            
ATOM   1141  CB  PHE A 175     -15.834  -4.586   5.642  1.00 99.99            
ATOM   1142  CG  PHE A 175     -17.046  -4.383   4.805  1.00 99.99            
ATOM   1143  CD1 PHE A 175     -17.310  -3.153   4.247  1.00 99.99            
ATOM   1144  CD2 PHE A 175     -17.929  -5.416   4.592  1.00 99.99            
ATOM   1145  CE1 PHE A 175     -18.434  -2.958   3.481  1.00 99.99            
ATOM   1146  CE2 PHE A 175     -19.053  -5.227   3.825  1.00 99.99            
ATOM   1147  CZ  PHE A 175     -19.308  -3.997   3.269  1.00 99.99            
ATOM   1148  N   LEU A 176     -12.807  -3.682   5.774  1.00 99.99            
ATOM   1149  CA  LEU A 176     -11.793  -3.459   6.764  1.00 99.99            
ATOM   1150  C   LEU A 176     -11.611  -1.986   6.961  1.00 99.99            
ATOM   1151  O   LEU A 176     -11.752  -1.201   6.024  1.00 99.99            
ATOM   1152  CB  LEU A 176     -10.448  -4.165   6.498  1.00 99.99            
ATOM   1153  CG  LEU A 176     -10.081  -4.384   5.021  1.00 99.99            
ATOM   1154  CD1 LEU A 176      -9.805  -3.067   4.280  1.00 99.99            
ATOM   1155  CD2 LEU A 176      -8.931  -5.398   4.912  1.00 99.99            
ATOM   1156  N   GLU A 177     -11.369  -1.572   8.226  1.00 99.99            
ATOM   1157  CA  GLU A 177     -11.197  -0.183   8.542  1.00 99.99            
ATOM   1158  C   GLU A 177      -9.926   0.331   7.943  1.00 99.99            
ATOM   1159  O   GLU A 177      -9.942   1.307   7.196  1.00 99.99            
ATOM   1160  CB  GLU A 177     -11.135   0.088  10.055  1.00 99.99            
ATOM   1161  CG  GLU A 177     -12.479  -0.109  10.757  1.00 99.99            
ATOM   1162  CD  GLU A 177     -13.443   0.923  10.194  1.00 99.99            
ATOM   1163  OE1 GLU A 177     -13.165   2.142  10.352  1.00 99.99            
ATOM   1164  OE2 GLU A 177     -14.469   0.508   9.593  1.00 99.99            
ATOM   1165  N   GLU A 178      -8.777  -0.314   8.219  1.00 99.99            
ATOM   1166  CA  GLU A 178      -7.619   0.242   7.589  1.00 99.99            
ATOM   1167  C   GLU A 178      -6.794  -0.838   6.982  1.00 99.99            
ATOM   1168  O   GLU A 178      -6.629  -1.925   7.538  1.00 99.99            
ATOM   1169  CB  GLU A 178      -6.723   1.162   8.442  1.00 99.99            
ATOM   1170  CG  GLU A 178      -5.961   0.512   9.587  1.00 99.99            
ATOM   1171  CD  GLU A 178      -5.096   1.603  10.199  1.00 99.99            
ATOM   1172  OE1 GLU A 178      -4.242   2.158   9.459  1.00 99.99            
ATOM   1173  OE2 GLU A 178      -5.278   1.905  11.410  1.00 99.99            
ATOM   1174  N   LEU A 179      -6.286  -0.539   5.771  1.00 99.99            
ATOM   1175  CA  LEU A 179      -5.489  -1.457   5.022  1.00 99.99            
ATOM   1176  C   LEU A 179      -4.239  -0.729   4.629  1.00 99.99            
ATOM   1177  O   LEU A 179      -4.294   0.292   3.944  1.00 99.99            
ATOM   1178  CB  LEU A 179      -6.204  -1.917   3.737  1.00 99.99            
ATOM   1179  CG  LEU A 179      -5.417  -2.905   2.857  1.00 99.99            
ATOM   1180  CD1 LEU A 179      -5.111  -4.207   3.607  1.00 99.99            
ATOM   1181  CD2 LEU A 179      -6.151  -3.149   1.528  1.00 99.99            
ATOM   1182  N   GLU A 180      -3.068  -1.235   5.068  1.00 99.99            
ATOM   1183  CA  GLU A 180      -1.842  -0.577   4.723  1.00 99.99            
ATOM   1184  C   GLU A 180      -1.020  -1.536   3.917  1.00 99.99            
ATOM   1185  O   GLU A 180      -0.797  -2.676   4.322  1.00 99.99            
ATOM   1186  CB  GLU A 180      -1.011  -0.145   5.945  1.00 99.99            
ATOM   1187  CG  GLU A 180       0.251   0.639   5.577  1.00 99.99            
ATOM   1188  CD  GLU A 180       0.939   1.067   6.865  1.00 99.99            
ATOM   1189  OE1 GLU A 180       0.272   1.735   7.699  1.00 99.99            
ATOM   1190  OE2 GLU A 180       2.143   0.736   7.034  1.00 99.99            
ATOM   1191  N   ILE A 181      -0.557  -1.091   2.731  1.00 99.99            
ATOM   1192  CA  ILE A 181       0.224  -1.948   1.884  1.00 99.99            
ATOM   1193  C   ILE A 181       1.537  -1.272   1.598  1.00 99.99            
ATOM   1194  O   ILE A 181       1.576  -0.215   0.972  1.00 99.99            
ATOM   1195  CB  ILE A 181      -0.446  -2.200   0.563  1.00 99.99            
ATOM   1196  CG1 ILE A 181      -1.807  -2.883   0.782  1.00 99.99            
ATOM   1197  CG2 ILE A 181       0.513  -3.007  -0.325  1.00 99.99            
ATOM   1198  CD1 ILE A 181      -2.682  -2.926  -0.469  1.00 99.99            
ATOM   1199  N   ASP A 182       2.663  -1.883   2.030  1.00 99.99            
ATOM   1200  CA  ASP A 182       3.967  -1.305   1.794  1.00 99.99            
ATOM   1201  C   ASP A 182       4.543  -1.920   0.544  1.00 99.99            
ATOM   1202  O   ASP A 182       5.287  -2.897   0.575  1.00 99.99            
ATOM   1203  CB  ASP A 182       4.961  -1.560   2.945  1.00 99.99            
ATOM   1204  CG  ASP A 182       6.217  -0.711   2.752  1.00 99.99            
ATOM   1205  OD1 ASP A 182       6.583  -0.415   1.583  1.00 99.99            
ATOM   1206  OD2 ASP A 182       6.832  -0.344   3.789  1.00 99.99            
ATOM   1207  N   ALA A 183       4.116  -1.343  -0.588  1.00 99.99            
ATOM   1208  CA  ALA A 183       4.353  -1.535  -1.994  1.00 99.99            
ATOM   1209  C   ALA A 183       5.618  -0.952  -2.566  1.00 99.99            
ATOM   1210  O   ALA A 183       5.702  -0.916  -3.791  1.00 99.99            
ATOM   1211  CB  ALA A 183       3.193  -1.026  -2.866  1.00 99.99            
ATOM   1212  N   SER A 184       6.521  -0.324  -1.777  1.00 99.99            
ATOM   1213  CA  SER A 184       7.611   0.486  -2.292  1.00 99.99            
ATOM   1214  C   SER A 184       8.254  -0.054  -3.548  1.00 99.99            
ATOM   1215  O   SER A 184       8.384   0.680  -4.525  1.00 99.99            
ATOM   1216  CB  SER A 184       8.742   0.666  -1.265  1.00 99.99            
ATOM   1217  OG  SER A 184       8.262   1.362  -0.125  1.00 99.99            
ATOM   1218  N   ASP A 185       8.686  -1.323  -3.553  1.00 99.99            
ATOM   1219  CA  ASP A 185       9.311  -2.003  -4.665  1.00 99.99            
ATOM   1220  C   ASP A 185       8.343  -2.543  -5.697  1.00 99.99            
ATOM   1221  O   ASP A 185       8.782  -3.160  -6.665  1.00 99.99            
ATOM   1222  CB  ASP A 185      10.235  -3.157  -4.233  1.00 99.99            
ATOM   1223  CG  ASP A 185      11.487  -2.533  -3.632  1.00 99.99            
ATOM   1224  OD1 ASP A 185      11.361  -1.492  -2.933  1.00 99.99            
ATOM   1225  OD2 ASP A 185      12.595  -3.074  -3.889  1.00 99.99            
ATOM   1226  N   LEU A 186       7.017  -2.411  -5.494  1.00 99.99            
ATOM   1227  CA  LEU A 186       6.003  -3.057  -6.301  1.00 99.99            
ATOM   1228  C   LEU A 186       6.279  -2.970  -7.779  1.00 99.99            
ATOM   1229  O   LEU A 186       6.213  -1.900  -8.381  1.00 99.99            
ATOM   1230  CB  LEU A 186       4.610  -2.441  -6.054  1.00 99.99            
ATOM   1231  CG  LEU A 186       3.464  -3.066  -6.870  1.00 99.99            
ATOM   1232  CD1 LEU A 186       3.198  -4.513  -6.433  1.00 99.99            
ATOM   1233  CD2 LEU A 186       2.202  -2.183  -6.825  1.00 99.99            
ATOM   1234  N   GLN A 187       6.671  -4.117  -8.378  1.00 99.99            
ATOM   1235  CA  GLN A 187       6.890  -4.265  -9.788  1.00 99.99            
ATOM   1236  C   GLN A 187       5.632  -4.534 -10.577  1.00 99.99            
ATOM   1237  O   GLN A 187       5.462  -3.979 -11.661  1.00 99.99            
ATOM   1238  CB  GLN A 187       7.941  -5.340 -10.094  1.00 99.99            
ATOM   1239  CG  GLN A 187       7.578  -6.740  -9.618  1.00 99.99            
ATOM   1240  CD  GLN A 187       8.875  -7.515  -9.703  1.00 99.99            
ATOM   1241  OE1 GLN A 187       9.949  -6.916  -9.742  1.00 99.99            
ATOM   1242  NE2 GLN A 187       8.785  -8.871  -9.734  1.00 99.99            
ATOM   1243  N   SER A 188       4.713  -5.392 -10.069  1.00 99.99            
ATOM   1244  CA  SER A 188       3.559  -5.734 -10.866  1.00 99.99            
ATOM   1245  C   SER A 188       2.336  -5.841 -10.005  1.00 99.99            
ATOM   1246  O   SER A 188       2.395  -6.272  -8.854  1.00 99.99            
ATOM   1247  CB  SER A 188       3.694  -7.084 -11.592  1.00 99.99            
ATOM   1248  OG  SER A 188       4.750  -7.030 -12.538  1.00 99.99            
ATOM   1249  N   TYR A 189       1.179  -5.447 -10.582  1.00 99.99            
ATOM   1250  CA  TYR A 189      -0.089  -5.448  -9.909  1.00 99.99            
ATOM   1251  C   TYR A 189      -1.078  -6.152 -10.789  1.00 99.99            
ATOM   1252  O   TYR A 189      -1.348  -5.710 -11.905  1.00 99.99            
ATOM   1253  CB  TYR A 189      -0.551  -3.995  -9.675  1.00 99.99            
ATOM   1254  CG  TYR A 189      -1.963  -3.879  -9.220  1.00 99.99            
ATOM   1255  CD1 TYR A 189      -2.331  -4.179  -7.930  1.00 99.99            
ATOM   1256  CD2 TYR A 189      -2.921  -3.419 -10.096  1.00 99.99            
ATOM   1257  CE1 TYR A 189      -3.641  -4.044  -7.531  1.00 99.99            
ATOM   1258  CE2 TYR A 189      -4.231  -3.282  -9.703  1.00 99.99            
ATOM   1259  CZ  TYR A 189      -4.591  -3.597  -8.416  1.00 99.99            
ATOM   1260  OH  TYR A 189      -5.934  -3.458  -8.006  1.00 99.99            
ATOM   1261  N   GLU A 190      -1.652  -7.271 -10.304  1.00 99.99            
ATOM   1262  CA  GLU A 190      -2.601  -8.007 -11.093  1.00 99.99            
ATOM   1263  C   GLU A 190      -3.874  -7.219 -11.075  1.00 99.99            
ATOM   1264  O   GLU A 190      -4.325  -6.768 -10.024  1.00 99.99            
ATOM   1265  CB  GLU A 190      -2.861  -9.418 -10.524  1.00 99.99            
ATOM   1266  CG  GLU A 190      -3.595 -10.382 -11.462  1.00 99.99            
ATOM   1267  CD  GLU A 190      -3.487 -11.781 -10.860  1.00 99.99            
ATOM   1268  OE1 GLU A 190      -2.354 -12.166 -10.465  1.00 99.99            
ATOM   1269  OE2 GLU A 190      -4.530 -12.484 -10.779  1.00 99.99            
ATOM   1270  N   PRO A 191      -4.473  -7.054 -12.219  1.00 99.99            
ATOM   1271  CA  PRO A 191      -5.652  -6.244 -12.359  1.00 99.99            
ATOM   1272  C   PRO A 191      -6.759  -6.709 -11.467  1.00 99.99            
ATOM   1273  O   PRO A 191      -6.917  -7.916 -11.288  1.00 99.99            
ATOM   1274  CB  PRO A 191      -6.064  -6.395 -13.821  1.00 99.99            
ATOM   1275  CG  PRO A 191      -5.597  -7.823 -14.159  1.00 99.99            
ATOM   1276  CD  PRO A 191      -4.337  -8.016 -13.299  1.00 99.99            
ATOM   1277  N   LYS A 192      -7.533  -5.753 -10.915  1.00 99.99            
ATOM   1278  CA  LYS A 192      -8.708  -6.045 -10.143  1.00 99.99            
ATOM   1279  C   LYS A 192      -8.366  -6.722  -8.854  1.00 99.99            
ATOM   1280  O   LYS A 192      -9.244  -7.290  -8.206  1.00 99.99            
ATOM   1281  CB  LYS A 192      -9.645  -6.964 -10.941  1.00 99.99            
ATOM   1282  CG  LYS A 192     -11.009  -7.223 -10.310  1.00 99.99            
ATOM   1283  CD  LYS A 192     -11.982  -7.869 -11.297  1.00 99.99            
ATOM   1284  CE  LYS A 192     -13.368  -8.152 -10.718  1.00 99.99            
ATOM   1285  NZ  LYS A 192     -14.227  -8.776 -11.751  1.00 99.99            
ATOM   1286  N   SER A 193      -7.100  -6.649  -8.408  1.00 99.99            
ATOM   1287  CA  SER A 193      -6.765  -7.313  -7.181  1.00 99.99            
ATOM   1288  C   SER A 193      -7.521  -6.670  -6.049  1.00 99.99            
ATOM   1289  O   SER A 193      -8.144  -7.362  -5.248  1.00 99.99            
ATOM   1290  CB  SER A 193      -5.263  -7.251  -6.851  1.00 99.99            
ATOM   1291  OG  SER A 193      -4.528  -8.031  -7.784  1.00 99.99            
ATOM   1292  N   LEU A 194      -7.472  -5.324  -5.960  1.00 99.99            
ATOM   1293  CA  LEU A 194      -8.081  -4.488  -4.950  1.00 99.99            
ATOM   1294  C   LEU A 194      -9.574  -4.366  -5.074  1.00 99.99            
ATOM   1295  O   LEU A 194     -10.251  -3.989  -4.117  1.00 99.99            
ATOM   1296  CB  LEU A 194      -7.516  -3.055  -4.924  1.00 99.99            
ATOM   1297  CG  LEU A 194      -6.154  -2.924  -4.218  1.00 99.99            
ATOM   1298  CD1 LEU A 194      -6.312  -3.095  -2.701  1.00 99.99            
ATOM   1299  CD2 LEU A 194      -5.113  -3.893  -4.792  1.00 99.99            
ATOM   1300  N   LYS A 195     -10.121  -4.613  -6.272  1.00 99.99            
ATOM   1301  CA  LYS A 195     -11.512  -4.408  -6.567  1.00 99.99            
ATOM   1302  C   LYS A 195     -12.391  -5.237  -5.675  1.00 99.99            
ATOM   1303  O   LYS A 195     -13.534  -4.869  -5.414  1.00 99.99            
ATOM   1304  CB  LYS A 195     -11.846  -4.781  -8.021  1.00 99.99            
ATOM   1305  CG  LYS A 195     -13.260  -4.410  -8.471  1.00 99.99            
ATOM   1306  CD  LYS A 195     -13.446  -4.551  -9.985  1.00 99.99            
ATOM   1307  CE  LYS A 195     -14.860  -4.247 -10.480  1.00 99.99            
ATOM   1308  NZ  LYS A 195     -14.928  -4.433 -11.947  1.00 99.99            
ATOM   1309  N   SER A 196     -11.895  -6.394  -5.207  1.00 99.99            
ATOM   1310  CA  SER A 196     -12.677  -7.310  -4.420  1.00 99.99            
ATOM   1311  C   SER A 196     -13.162  -6.700  -3.132  1.00 99.99            
ATOM   1312  O   SER A 196     -14.296  -6.951  -2.723  1.00 99.99            
ATOM   1313  CB  SER A 196     -11.884  -8.577  -4.054  1.00 99.99            
ATOM   1314  OG  SER A 196     -10.766  -8.237  -3.247  1.00 99.99            
ATOM   1315  N   ILE A 197     -12.340  -5.876  -2.454  1.00 99.99            
ATOM   1316  CA  ILE A 197     -12.726  -5.354  -1.166  1.00 99.99            
ATOM   1317  C   ILE A 197     -13.817  -4.348  -1.399  1.00 99.99            
ATOM   1318  O   ILE A 197     -13.660  -3.423  -2.196  1.00 99.99            
ATOM   1319  CB  ILE A 197     -11.614  -4.595  -0.495  1.00 99.99            
ATOM   1320  CG1 ILE A 197     -10.337  -5.443  -0.340  1.00 99.99            
ATOM   1321  CG2 ILE A 197     -12.155  -4.074   0.846  1.00 99.99            
ATOM   1322  CD1 ILE A 197     -10.449  -6.595   0.655  1.00 99.99            
ATOM   1323  N   GLN A 198     -14.977  -4.525  -0.730  1.00 99.99            
ATOM   1324  CA  GLN A 198     -16.078  -3.621  -0.909  1.00 99.99            
ATOM   1325  C   GLN A 198     -15.823  -2.278  -0.278  1.00 99.99            
ATOM   1326  O   GLN A 198     -16.020  -1.250  -0.925  1.00 99.99            
ATOM   1327  CB  GLN A 198     -17.392  -4.166  -0.327  1.00 99.99            
ATOM   1328  CG  GLN A 198     -18.594  -3.263  -0.607  1.00 99.99            
ATOM   1329  CD  GLN A 198     -19.833  -3.941  -0.044  1.00 99.99            
ATOM   1330  OE1 GLN A 198     -20.089  -5.114  -0.309  1.00 99.99            
ATOM   1331  NE2 GLN A 198     -20.624  -3.183   0.762  1.00 99.99            
ATOM   1332  N   ASN A 199     -15.366  -2.241   0.995  1.00 99.99            
ATOM   1333  CA  ASN A 199     -15.175  -0.962   1.624  1.00 99.99            
ATOM   1334  C   ASN A 199     -13.923  -0.951   2.449  1.00 99.99            
ATOM   1335  O   ASN A 199     -13.605  -1.912   3.152  1.00 99.99            
ATOM   1336  CB  ASN A 199     -16.325  -0.537   2.555  1.00 99.99            
ATOM   1337  CG  ASN A 199     -17.525  -0.119   1.712  1.00 99.99            
ATOM   1338  OD1 ASN A 199     -17.887  -0.784   0.742  1.00 99.99            
ATOM   1339  ND2 ASN A 199     -18.165   1.020   2.091  1.00 99.99            
ATOM   1340  N   VAL A 200     -13.171   0.167   2.363  1.00 99.99            
ATOM   1341  CA  VAL A 200     -11.987   0.363   3.150  1.00 99.99            
ATOM   1342  C   VAL A 200     -12.032   1.797   3.586  1.00 99.99            
ATOM   1343  O   VAL A 200     -12.013   2.705   2.756  1.00 99.99            
ATOM   1344  CB  VAL A 200     -10.725   0.165   2.359  1.00 99.99            
ATOM   1345  CG1 VAL A 200      -9.514   0.409   3.277  1.00 99.99            
ATOM   1346  CG2 VAL A 200     -10.761  -1.238   1.727  1.00 99.99            
ATOM   1347  N   SER A 201     -12.102   2.045   4.909  1.00 99.99            
ATOM   1348  CA  SER A 201     -12.200   3.402   5.364  1.00 99.99            
ATOM   1349  C   SER A 201     -10.892   4.115   5.189  1.00 99.99            
ATOM   1350  O   SER A 201     -10.876   5.306   4.878  1.00 99.99            
ATOM   1351  CB  SER A 201     -12.682   3.555   6.823  1.00 99.99            
ATOM   1352  OG  SER A 201     -11.695   3.107   7.738  1.00 99.99            
ATOM   1353  N   HIS A 202      -9.750   3.419   5.380  1.00 99.99            
ATOM   1354  CA  HIS A 202      -8.481   4.090   5.261  1.00 99.99            
ATOM   1355  C   HIS A 202      -7.522   3.192   4.527  1.00 99.99            
ATOM   1356  O   HIS A 202      -7.185   2.108   4.999  1.00 99.99            
ATOM   1357  CB  HIS A 202      -7.860   4.390   6.637  1.00 99.99            
ATOM   1358  CG  HIS A 202      -6.616   5.225   6.584  1.00 99.99            
ATOM   1359  ND1 HIS A 202      -5.917   5.624   7.701  1.00 99.99            
ATOM   1360  CD2 HIS A 202      -5.946   5.747   5.520  1.00 99.99            
ATOM   1361  CE1 HIS A 202      -4.865   6.360   7.262  1.00 99.99            
ATOM   1362  NE2 HIS A 202      -4.842   6.463   5.946  1.00 99.99            
ATOM   1363  N   LEU A 203      -7.041   3.638   3.347  1.00 99.99            
ATOM   1364  CA  LEU A 203      -6.105   2.859   2.579  1.00 99.99            
ATOM   1365  C   LEU A 203      -4.796   3.593   2.524  1.00 99.99            
ATOM   1366  O   LEU A 203      -4.735   4.749   2.104  1.00 99.99            
ATOM   1367  CB  LEU A 203      -6.562   2.637   1.127  1.00 99.99            
ATOM   1368  CG  LEU A 203      -5.548   1.865   0.262  1.00 99.99            
ATOM   1369  CD1 LEU A 203      -5.301   0.452   0.811  1.00 99.99            
ATOM   1370  CD2 LEU A 203      -5.969   1.864  -1.217  1.00 99.99            
ATOM   1371  N   ILE A 204      -3.699   2.923   2.939  1.00 99.99            
ATOM   1372  CA  ILE A 204      -2.402   3.542   2.939  1.00 99.99            
ATOM   1373  C   ILE A 204      -1.550   2.791   1.959  1.00 99.99            
ATOM   1374  O   ILE A 204      -1.394   1.575   2.053  1.00 99.99            
ATOM   1375  CB  ILE A 204      -1.738   3.477   4.284  1.00 99.99            
ATOM   1376  CG1 ILE A 204      -2.601   4.215   5.323  1.00 99.99            
ATOM   1377  CG2 ILE A 204      -0.314   4.037   4.149  1.00 99.99            
ATOM   1378  CD1 ILE A 204      -2.213   3.927   6.773  1.00 99.99            
ATOM   1379  N   LEU A 205      -0.963   3.508   0.979  1.00 99.99            
ATOM   1380  CA  LEU A 205      -0.233   2.812  -0.040  1.00 99.99            
ATOM   1381  C   LEU A 205       1.157   3.373  -0.138  1.00 99.99            
ATOM   1382  O   LEU A 205       1.347   4.583  -0.260  1.00 99.99            
ATOM   1383  CB  LEU A 205      -0.930   2.968  -1.402  1.00 99.99            
ATOM   1384  CG  LEU A 205      -0.417   2.075  -2.539  1.00 99.99            
ATOM   1385  CD1 LEU A 205      -0.754   0.594  -2.313  1.00 99.99            
ATOM   1386  CD2 LEU A 205      -0.944   2.576  -3.884  1.00 99.99            
ATOM   1387  N   HIS A 206       2.178   2.493  -0.087  1.00 99.99            
ATOM   1388  CA  HIS A 206       3.528   2.970  -0.211  1.00 99.99            
ATOM   1389  C   HIS A 206       4.016   2.543  -1.561  1.00 99.99            
ATOM   1390  O   HIS A 206       4.111   1.349  -1.837  1.00 99.99            
ATOM   1391  CB  HIS A 206       4.519   2.385   0.812  1.00 99.99            
ATOM   1392  CG  HIS A 206       4.187   2.695   2.241  1.00 99.99            
ATOM   1393  ND1 HIS A 206       5.095   2.609   3.273  1.00 99.99            
ATOM   1394  CD2 HIS A 206       3.009   3.062   2.815  1.00 99.99            
ATOM   1395  CE1 HIS A 206       4.428   2.930   4.410  1.00 99.99            
ATOM   1396  NE2 HIS A 206       3.158   3.211   4.181  1.00 99.99            
ATOM   1397  N   MET A 207       4.313   3.512  -2.453  1.00 99.99            
ATOM   1398  CA  MET A 207       4.821   3.184  -3.758  1.00 99.99            
ATOM   1399  C   MET A 207       5.821   4.219  -4.169  1.00 99.99            
ATOM   1400  O   MET A 207       5.563   5.418  -4.079  1.00 99.99            
ATOM   1401  CB  MET A 207       3.738   3.153  -4.854  1.00 99.99            
ATOM   1402  CG  MET A 207       2.860   1.900  -4.827  1.00 99.99            
ATOM   1403  SD  MET A 207       1.354   2.000  -5.843  1.00 99.99            
ATOM   1404  CE  MET A 207       2.173   2.121  -7.457  1.00 99.99            
ATOM   1405  N   LYS A 208       7.023   3.772  -4.586  1.00 99.99            
ATOM   1406  CA  LYS A 208       8.039   4.673  -5.057  1.00 99.99            
ATOM   1407  C   LYS A 208       7.694   5.190  -6.424  1.00 99.99            
ATOM   1408  O   LYS A 208       7.804   6.387  -6.686  1.00 99.99            
ATOM   1409  CB  LYS A 208       9.428   4.023  -5.178  1.00 99.99            
ATOM   1410  CG  LYS A 208      10.030   3.568  -3.849  1.00 99.99            
ATOM   1411  CD  LYS A 208      11.324   2.773  -4.032  1.00 99.99            
ATOM   1412  CE  LYS A 208      11.177   1.590  -4.989  1.00 99.99            
ATOM   1413  NZ  LYS A 208      12.494   0.956  -5.217  1.00 99.99            
ATOM   1414  N   GLN A 209       7.258   4.287  -7.328  1.00 99.99            
ATOM   1415  CA  GLN A 209       7.020   4.634  -8.706  1.00 99.99            
ATOM   1416  C   GLN A 209       5.550   4.790  -8.924  1.00 99.99            
ATOM   1417  O   GLN A 209       4.734   4.178  -8.239  1.00 99.99            
ATOM   1418  CB  GLN A 209       7.485   3.538  -9.679  1.00 99.99            
ATOM   1419  CG  GLN A 209       8.985   3.245  -9.618  1.00 99.99            
ATOM   1420  CD  GLN A 209       9.268   2.075 -10.552  1.00 99.99            
ATOM   1421  OE1 GLN A 209       8.573   1.060 -10.527  1.00 99.99            
ATOM   1422  NE2 GLN A 209      10.316   2.220 -11.406  1.00 99.99            
ATOM   1423  N   HIS A 210       5.200   5.686  -9.867  1.00 99.99            
ATOM   1424  CA  HIS A 210       3.878   6.028 -10.315  1.00 99.99            
ATOM   1425  C   HIS A 210       3.318   5.085 -11.344  1.00 99.99            
ATOM   1426  O   HIS A 210       2.154   5.218 -11.720  1.00 99.99            
ATOM   1427  CB  HIS A 210       3.748   7.477 -10.826  1.00 99.99            
ATOM   1428  CG  HIS A 210       4.701   7.868 -11.914  1.00 99.99            
ATOM   1429  ND1 HIS A 210       5.963   8.371 -11.687  1.00 99.99            
ATOM   1430  CD2 HIS A 210       4.547   7.850 -13.267  1.00 99.99            
ATOM   1431  CE1 HIS A 210       6.506   8.631 -12.903  1.00 99.99            
ATOM   1432  NE2 HIS A 210       5.684   8.331 -13.891  1.00 99.99            
ATOM   1433  N   ILE A 211       4.122   4.141 -11.876  1.00 99.99            
ATOM   1434  CA  ILE A 211       3.693   3.368 -13.015  1.00 99.99            
ATOM   1435  C   ILE A 211       2.383   2.663 -12.779  1.00 99.99            
ATOM   1436  O   ILE A 211       1.491   2.724 -13.621  1.00 99.99            
ATOM   1437  CB  ILE A 211       4.693   2.318 -13.411  1.00 99.99            
ATOM   1438  CG1 ILE A 211       6.016   2.967 -13.849  1.00 99.99            
ATOM   1439  CG2 ILE A 211       4.055   1.447 -14.507  1.00 99.99            
ATOM   1440  CD1 ILE A 211       6.776   3.657 -12.717  1.00 99.99            
ATOM   1441  N   LEU A 212       2.245   1.963 -11.645  1.00 99.99            
ATOM   1442  CA  LEU A 212       1.100   1.190 -11.230  1.00 99.99            
ATOM   1443  C   LEU A 212      -0.050   2.019 -10.730  1.00 99.99            
ATOM   1444  O   LEU A 212      -1.134   1.481 -10.521  1.00 99.99            
ATOM   1445  CB  LEU A 212       1.445   0.177 -10.124  1.00 99.99            
ATOM   1446  CG  LEU A 212       2.271  -1.019 -10.627  1.00 99.99            
ATOM   1447  CD1 LEU A 212       1.402  -1.995 -11.433  1.00 99.99            
ATOM   1448  CD2 LEU A 212       3.501  -0.558 -11.420  1.00 99.99            
ATOM   1449  N   LEU A 213       0.154   3.314 -10.444  1.00 99.99            
ATOM   1450  CA  LEU A 213      -0.820   4.101  -9.730  1.00 99.99            
ATOM   1451  C   LEU A 213      -2.181   4.172 -10.382  1.00 99.99            
ATOM   1452  O   LEU A 213      -3.191   4.024  -9.695  1.00 99.99            
ATOM   1453  CB  LEU A 213      -0.339   5.540  -9.491  1.00 99.99            
ATOM   1454  CG  LEU A 213      -1.320   6.367  -8.646  1.00 99.99            
ATOM   1455  CD1 LEU A 213      -1.491   5.747  -7.248  1.00 99.99            
ATOM   1456  CD2 LEU A 213      -0.904   7.846  -8.598  1.00 99.99            
ATOM   1457  N   LEU A 214      -2.284   4.393 -11.706  1.00 99.99            
ATOM   1458  CA  LEU A 214      -3.595   4.551 -12.289  1.00 99.99            
ATOM   1459  C   LEU A 214      -4.396   3.285 -12.176  1.00 99.99            
ATOM   1460  O   LEU A 214      -5.604   3.330 -11.947  1.00 99.99            
ATOM   1461  CB  LEU A 214      -3.573   4.972 -13.770  1.00 99.99            
ATOM   1462  CG  LEU A 214      -2.964   6.369 -14.007  1.00 99.99            
ATOM   1463  CD1 LEU A 214      -1.442   6.360 -13.823  1.00 99.99            
ATOM   1464  CD2 LEU A 214      -3.403   6.962 -15.351  1.00 99.99            
ATOM   1465  N   GLU A 215      -3.740   2.124 -12.354  1.00 99.99            
ATOM   1466  CA  GLU A 215      -4.352   0.822 -12.336  1.00 99.99            
ATOM   1467  C   GLU A 215      -4.909   0.529 -10.972  1.00 99.99            
ATOM   1468  O   GLU A 215      -5.986  -0.051 -10.843  1.00 99.99            
ATOM   1469  CB  GLU A 215      -3.312  -0.280 -12.611  1.00 99.99            
ATOM   1470  CG  GLU A 215      -2.602  -0.125 -13.959  1.00 99.99            
ATOM   1471  CD  GLU A 215      -1.363  -1.011 -13.970  1.00 99.99            
ATOM   1472  OE1 GLU A 215      -1.216  -1.849 -13.040  1.00 99.99            
ATOM   1473  OE2 GLU A 215      -0.539  -0.853 -14.910  1.00 99.99            
ATOM   1474  N   ILE A 216      -4.152   0.886  -9.919  1.00 99.99            
ATOM   1475  CA  ILE A 216      -4.508   0.664  -8.545  1.00 99.99            
ATOM   1476  C   ILE A 216      -5.695   1.510  -8.208  1.00 99.99            
ATOM   1477  O   ILE A 216      -6.599   1.079  -7.497  1.00 99.99            
ATOM   1478  CB  ILE A 216      -3.418   1.092  -7.602  1.00 99.99            
ATOM   1479  CG1 ILE A 216      -2.126   0.285  -7.821  1.00 99.99            
ATOM   1480  CG2 ILE A 216      -3.969   0.982  -6.170  1.00 99.99            
ATOM   1481  CD1 ILE A 216      -2.229  -1.175  -7.399  1.00 99.99            
ATOM   1482  N   PHE A 217      -5.696   2.760  -8.702  1.00 99.99            
ATOM   1483  CA  PHE A 217      -6.693   3.742  -8.391  1.00 99.99            
ATOM   1484  C   PHE A 217      -8.043   3.308  -8.870  1.00 99.99            
ATOM   1485  O   PHE A 217      -9.019   3.390  -8.127  1.00 99.99            
ATOM   1486  CB  PHE A 217      -6.367   5.112  -9.018  1.00 99.99            
ATOM   1487  CG  PHE A 217      -7.434   6.090  -8.658  1.00 99.99            
ATOM   1488  CD1 PHE A 217      -7.509   6.613  -7.391  1.00 99.99            
ATOM   1489  CD2 PHE A 217      -8.347   6.502  -9.604  1.00 99.99            
ATOM   1490  CE1 PHE A 217      -8.491   7.522  -7.061  1.00 99.99            
ATOM   1491  CE2 PHE A 217      -9.328   7.408  -9.280  1.00 99.99            
ATOM   1492  CZ  PHE A 217      -9.405   7.921  -8.007  1.00 99.99            
ATOM   1493  N   VAL A 218      -8.136   2.786 -10.105  1.00 99.99            
ATOM   1494  CA  VAL A 218      -9.404   2.446 -10.681  1.00 99.99            
ATOM   1495  C   VAL A 218     -10.112   1.439  -9.825  1.00 99.99            
ATOM   1496  O   VAL A 218     -11.333   1.487  -9.691  1.00 99.99            
ATOM   1497  CB  VAL A 218      -9.287   1.879 -12.064  1.00 99.99            
ATOM   1498  CG1 VAL A 218      -8.752   2.977 -13.000  1.00 99.99            
ATOM   1499  CG2 VAL A 218      -8.401   0.623 -12.010  1.00 99.99            
ATOM   1500  N   ASP A 219      -9.377   0.471  -9.260  1.00 99.99            
ATOM   1501  CA  ASP A 219      -9.971  -0.566  -8.461  1.00 99.99            
ATOM   1502  C   ASP A 219     -10.453  -0.097  -7.114  1.00 99.99            
ATOM   1503  O   ASP A 219     -11.394  -0.678  -6.577  1.00 99.99            
ATOM   1504  CB  ASP A 219      -9.020  -1.750  -8.224  1.00 99.99            
ATOM   1505  CG  ASP A 219      -8.894  -2.508  -9.539  1.00 99.99            
ATOM   1506  OD1 ASP A 219      -9.891  -2.520 -10.310  1.00 99.99            
ATOM   1507  OD2 ASP A 219      -7.801  -3.082  -9.790  1.00 99.99            
ATOM   1508  N   VAL A 220      -9.725   0.853  -6.490  1.00 99.99            
ATOM   1509  CA  VAL A 220      -9.923   1.427  -5.177  1.00 99.99            
ATOM   1510  C   VAL A 220     -10.921   2.555  -5.063  1.00 99.99            
ATOM   1511  O   VAL A 220     -11.505   2.770  -4.001  1.00 99.99            
ATOM   1512  CB  VAL A 220      -8.606   1.890  -4.624  1.00 99.99            
ATOM   1513  CG1 VAL A 220      -7.892   2.709  -5.704  1.00 99.99            
ATOM   1514  CG2 VAL A 220      -8.847   2.693  -3.345  1.00 99.99            
ATOM   1515  N   THR A 221     -11.150   3.322  -6.140  1.00 99.99            
ATOM   1516  CA  THR A 221     -11.863   4.565  -6.019  1.00 99.99            
ATOM   1517  C   THR A 221     -13.223   4.414  -5.398  1.00 99.99            
ATOM   1518  O   THR A 221     -13.638   5.264  -4.611  1.00 99.99            
ATOM   1519  CB  THR A 221     -12.044   5.253  -7.341  1.00 99.99            
ATOM   1520  OG1 THR A 221     -12.567   6.558  -7.145  1.00 99.99            
ATOM   1521  CG2 THR A 221     -12.990   4.418  -8.219  1.00 99.99            
ATOM   1522  N   SER A 222     -13.986   3.376  -5.777  1.00 99.99            
ATOM   1523  CA  SER A 222     -15.301   3.172  -5.233  1.00 99.99            
ATOM   1524  C   SER A 222     -15.254   2.611  -3.830  1.00 99.99            
ATOM   1525  O   SER A 222     -16.231   2.722  -3.090  1.00 99.99            
ATOM   1526  CB  SER A 222     -16.150   2.216  -6.089  1.00 99.99            
ATOM   1527  OG  SER A 222     -16.403   2.796  -7.359  1.00 99.99            
ATOM   1528  N   SER A 223     -14.165   1.903  -3.465  1.00 99.99            
ATOM   1529  CA  SER A 223     -14.004   1.251  -2.184  1.00 99.99            
ATOM   1530  C   SER A 223     -13.477   2.099  -1.049  1.00 99.99            
ATOM   1531  O   SER A 223     -13.880   1.906   0.099  1.00 99.99            
ATOM   1532  CB  SER A 223     -13.051   0.047  -2.244  1.00 99.99            
ATOM   1533  OG  SER A 223     -13.607  -0.983  -3.045  1.00 99.99            
ATOM   1534  N   VAL A 224     -12.549   3.045  -1.312  1.00 99.99            
ATOM   1535  CA  VAL A 224     -11.858   3.664  -0.204  1.00 99.99            
ATOM   1536  C   VAL A 224     -12.363   5.041   0.113  1.00 99.99            
ATOM   1537  O   VAL A 224     -12.693   5.821  -0.778  1.00 99.99            
ATOM   1538  CB  VAL A 224     -10.376   3.763  -0.435  1.00 99.99            
ATOM   1539  CG1 VAL A 224      -9.739   4.556   0.717  1.00 99.99            
ATOM   1540  CG2 VAL A 224      -9.818   2.339  -0.584  1.00 99.99            
ATOM   1541  N   GLU A 225     -12.539   5.319   1.427  1.00 99.99            
ATOM   1542  CA  GLU A 225     -12.923   6.597   1.970  1.00 99.99            
ATOM   1543  C   GLU A 225     -11.764   7.556   2.062  1.00 99.99            
ATOM   1544  O   GLU A 225     -11.861   8.704   1.629  1.00 99.99            
ATOM   1545  CB  GLU A 225     -13.513   6.453   3.381  1.00 99.99            
ATOM   1546  CG  GLU A 225     -13.955   7.769   4.020  1.00 99.99            
ATOM   1547  CD  GLU A 225     -14.511   7.435   5.398  1.00 99.99            
ATOM   1548  OE1 GLU A 225     -14.956   6.272   5.587  1.00 99.99            
ATOM   1549  OE2 GLU A 225     -14.491   8.333   6.281  1.00 99.99            
ATOM   1550  N   CYS A 226     -10.626   7.104   2.641  1.00 99.99            
ATOM   1551  CA  CYS A 226      -9.485   7.961   2.852  1.00 99.99            
ATOM   1552  C   CYS A 226      -8.292   7.295   2.244  1.00 99.99            
ATOM   1553  O   CYS A 226      -7.831   6.259   2.725  1.00 99.99            
ATOM   1554  CB  CYS A 226      -9.142   8.173   4.336  1.00 99.99            
ATOM   1555  SG  CYS A 226     -10.444   9.048   5.251  1.00 99.99            
ATOM   1556  N   LEU A 227      -7.731   7.906   1.185  1.00 99.99            
ATOM   1557  CA  LEU A 227      -6.615   7.326   0.495  1.00 99.99            
ATOM   1558  C   LEU A 227      -5.370   8.068   0.886  1.00 99.99            
ATOM   1559  O   LEU A 227      -5.374   9.294   1.005  1.00 99.99            
ATOM   1560  CB  LEU A 227      -6.757   7.447  -1.034  1.00 99.99            
ATOM   1561  CG  LEU A 227      -5.621   6.797  -1.841  1.00 99.99            
ATOM   1562  CD1 LEU A 227      -5.656   5.272  -1.729  1.00 99.99            
ATOM   1563  CD2 LEU A 227      -5.634   7.259  -3.301  1.00 99.99            
ATOM   1564  N   GLU A 228      -4.263   7.330   1.118  1.00 99.99            
ATOM   1565  CA  GLU A 228      -3.035   7.977   1.481  1.00 99.99            
ATOM   1566  C   GLU A 228      -1.916   7.382   0.670  1.00 99.99            
ATOM   1567  O   GLU A 228      -1.711   6.170   0.670  1.00 99.99            
ATOM   1568  CB  GLU A 228      -2.692   7.794   2.967  1.00 99.99            
ATOM   1569  CG  GLU A 228      -1.490   8.605   3.442  1.00 99.99            
ATOM   1570  CD  GLU A 228      -1.414   8.427   4.949  1.00 99.99            
ATOM   1571  OE1 GLU A 228      -2.484   8.531   5.606  1.00 99.99            
ATOM   1572  OE2 GLU A 228      -0.293   8.175   5.464  1.00 99.99            
ATOM   1573  N   LEU A 229      -1.150   8.236  -0.043  1.00 99.99            
ATOM   1574  CA  LEU A 229      -0.037   7.780  -0.836  1.00 99.99            
ATOM   1575  C   LEU A 229       1.247   8.196  -0.183  1.00 99.99            
ATOM   1576  O   LEU A 229       1.415   9.348   0.218  1.00 99.99            
ATOM   1577  CB  LEU A 229       0.031   8.357  -2.265  1.00 99.99            
ATOM   1578  CG  LEU A 229      -0.887   7.677  -3.294  1.00 99.99            
ATOM   1579  CD1 LEU A 229      -0.733   8.330  -4.678  1.00 99.99            
ATOM   1580  CD2 LEU A 229      -0.611   6.164  -3.352  1.00 99.99            
ATOM   1581  N   ARG A 230       2.212   7.258  -0.082  1.00 99.99            
ATOM   1582  CA  ARG A 230       3.446   7.615   0.556  1.00 99.99            
ATOM   1583  C   ARG A 230       4.617   7.299  -0.335  1.00 99.99            
ATOM   1584  O   ARG A 230       4.608   6.347  -1.113  1.00 99.99            
ATOM   1585  CB  ARG A 230       3.701   6.858   1.871  1.00 99.99            
ATOM   1586  CG  ARG A 230       2.717   7.185   2.994  1.00 99.99            
ATOM   1587  CD  ARG A 230       3.020   6.433   4.292  1.00 99.99            
ATOM   1588  NE  ARG A 230       2.007   6.848   5.301  1.00 99.99            
ATOM   1589  CZ  ARG A 230       2.061   6.354   6.572  1.00 99.99            
ATOM   1590  NH1 ARG A 230       3.035   5.463   6.918  1.00 99.99            
ATOM   1591  NH2 ARG A 230       1.135   6.747   7.494  1.00 99.99            
ATOM   1592  N   ASP A 231       5.657   8.151  -0.233  1.00 99.99            
ATOM   1593  CA  ASP A 231       6.954   7.984  -0.836  1.00 99.99            
ATOM   1594  C   ASP A 231       6.895   7.926  -2.338  1.00 99.99            
ATOM   1595  O   ASP A 231       7.863   7.489  -2.955  1.00 99.99            
ATOM   1596  CB  ASP A 231       7.622   6.648  -0.443  1.00 99.99            
ATOM   1597  CG  ASP A 231       7.756   6.514   1.070  1.00 99.99            
ATOM   1598  OD1 ASP A 231       6.925   7.103   1.812  1.00 99.99            
ATOM   1599  OD2 ASP A 231       8.692   5.794   1.506  1.00 99.99            
ATOM   1600  N   THR A 232       5.819   8.403  -2.991  1.00 99.99            
ATOM   1601  CA  THR A 232       5.757   8.221  -4.421  1.00 99.99            
ATOM   1602  C   THR A 232       6.429   9.354  -5.152  1.00 99.99            
ATOM   1603  O   THR A 232       6.271  10.520  -4.800  1.00 99.99            
ATOM   1604  CB  THR A 232       4.341   8.148  -4.923  1.00 99.99            
ATOM   1605  OG1 THR A 232       3.632   7.121  -4.249  1.00 99.99            
ATOM   1606  CG2 THR A 232       4.362   7.851  -6.430  1.00 99.99            
ATOM   1607  N   ASP A 233       7.199   9.025  -6.219  1.00 99.99            
ATOM   1608  CA  ASP A 233       7.826  10.043  -7.023  1.00 99.99            
ATOM   1609  C   ASP A 233       6.899  10.299  -8.176  1.00 99.99            
ATOM   1610  O   ASP A 233       6.842   9.534  -9.137  1.00 99.99            
ATOM   1611  CB  ASP A 233       9.201   9.645  -7.598  1.00 99.99            
ATOM   1612  CG  ASP A 233       9.867  10.863  -8.245  1.00 99.99            
ATOM   1613  OD1 ASP A 233       9.140  11.781  -8.713  1.00 99.99            
ATOM   1614  OD2 ASP A 233      11.126  10.886  -8.285  1.00 99.99            
ATOM   1615  N   LEU A 234       6.108  11.378  -8.041  1.00 99.99            
ATOM   1616  CA  LEU A 234       5.108  11.881  -8.944  1.00 99.99            
ATOM   1617  C   LEU A 234       5.662  12.646 -10.101  1.00 99.99            
ATOM   1618  O   LEU A 234       4.914  13.069 -10.982  1.00 99.99            
ATOM   1619  CB  LEU A 234       4.016  12.693  -8.240  1.00 99.99            
ATOM   1620  CG  LEU A 234       3.146  11.773  -7.366  1.00 99.99            
ATOM   1621  CD1 LEU A 234       2.049  12.547  -6.646  1.00 99.99            
ATOM   1622  CD2 LEU A 234       2.575  10.603  -8.171  1.00 99.99            
ATOM   1623  N   ASP A 235       6.955  12.978 -10.057  1.00 99.99            
ATOM   1624  CA  ASP A 235       7.559  13.698 -11.135  1.00 99.99            
ATOM   1625  C   ASP A 235       7.260  12.895 -12.369  1.00 99.99            
ATOM   1626  O   ASP A 235       7.239  11.670 -12.314  1.00 99.99            
ATOM   1627  CB  ASP A 235       9.078  13.736 -10.925  1.00 99.99            
ATOM   1628  CG  ASP A 235       9.666  14.846 -11.748  1.00 99.99            
ATOM   1629  OD1 ASP A 235       8.920  15.412 -12.589  1.00 99.99            
ATOM   1630  OD2 ASP A 235      10.870  15.147 -11.542  1.00 99.99            
ATOM   1631  N   THR A 236       6.941  13.577 -13.486  1.00 99.99            
ATOM   1632  CA  THR A 236       6.631  13.008 -14.773  1.00 99.99            
ATOM   1633  C   THR A 236       5.448  12.083 -14.720  1.00 99.99            
ATOM   1634  O   THR A 236       5.268  11.245 -15.603  1.00 99.99            
ATOM   1635  CB  THR A 236       7.769  12.303 -15.463  1.00 99.99            
ATOM   1636  OG1 THR A 236       7.399  12.069 -16.807  1.00 99.99            
ATOM   1637  CG2 THR A 236       8.082  10.952 -14.802  1.00 99.99            
ATOM   1638  N   PHE A 237       4.580  12.228 -13.701  1.00 99.99            
ATOM   1639  CA  PHE A 237       3.373  11.451 -13.637  1.00 99.99            
ATOM   1640  C   PHE A 237       2.448  12.025 -14.667  1.00 99.99            
ATOM   1641  O   PHE A 237       2.314  13.244 -14.766  1.00 99.99            
ATOM   1642  CB  PHE A 237       2.704  11.556 -12.250  1.00 99.99            
ATOM   1643  CG  PHE A 237       1.322  11.004 -12.300  1.00 99.99            
ATOM   1644  CD1 PHE A 237       1.091   9.648 -12.309  1.00 99.99            
ATOM   1645  CD2 PHE A 237       0.245  11.861 -12.315  1.00 99.99            
ATOM   1646  CE1 PHE A 237      -0.195   9.161 -12.349  1.00 99.99            
ATOM   1647  CE2 PHE A 237      -1.042  11.379 -12.353  1.00 99.99            
ATOM   1648  CZ  PHE A 237      -1.264  10.023 -12.372  1.00 99.99            
ATOM   1649  N   HIS A 238       1.792  11.170 -15.481  1.00 99.99            
ATOM   1650  CA  HIS A 238       0.912  11.697 -16.489  1.00 99.99            
ATOM   1651  C   HIS A 238      -0.418  11.033 -16.327  1.00 99.99            
ATOM   1652  O   HIS A 238      -0.501   9.844 -16.019  1.00 99.99            
ATOM   1653  CB  HIS A 238       1.397  11.448 -17.930  1.00 99.99            
ATOM   1654  CG  HIS A 238       0.632  12.231 -18.961  1.00 99.99            
ATOM   1655  ND1 HIS A 238       0.854  13.563 -19.233  1.00 99.99            
ATOM   1656  CD2 HIS A 238      -0.365  11.843 -19.803  1.00 99.99            
ATOM   1657  CE1 HIS A 238      -0.011  13.912 -20.219  1.00 99.99            
ATOM   1658  NE2 HIS A 238      -0.772  12.902 -20.597  1.00 99.99            
ATOM   1659  N   PHE A 239      -1.502  11.802 -16.546  1.00 99.99            
ATOM   1660  CA  PHE A 239      -2.831  11.299 -16.340  1.00 99.99            
ATOM   1661  C   PHE A 239      -3.456  10.959 -17.658  1.00 99.99            
ATOM   1662  O   PHE A 239      -3.399  11.733 -18.613  1.00 99.99            
ATOM   1663  CB  PHE A 239      -3.732  12.330 -15.633  1.00 99.99            
ATOM   1664  CG  PHE A 239      -5.089  11.749 -15.439  1.00 99.99            
ATOM   1665  CD1 PHE A 239      -5.326  10.853 -14.424  1.00 99.99            
ATOM   1666  CD2 PHE A 239      -6.129  12.119 -16.260  1.00 99.99            
ATOM   1667  CE1 PHE A 239      -6.581  10.322 -14.240  1.00 99.99            
ATOM   1668  CE2 PHE A 239      -7.385  11.590 -16.079  1.00 99.99            
ATOM   1669  CZ  PHE A 239      -7.614  10.689 -15.069  1.00 99.99            
ATOM   1670  N   SER A 240      -4.068   9.760 -17.736  1.00 99.99            
ATOM   1671  CA  SER A 240      -4.734   9.327 -18.934  1.00 99.99            
ATOM   1672  C   SER A 240      -6.107   8.923 -18.515  1.00 99.99            
ATOM   1673  O   SER A 240      -6.277   8.297 -17.469  1.00 99.99            
ATOM   1674  CB  SER A 240      -4.110   8.074 -19.564  1.00 99.99            
ATOM   1675  OG  SER A 240      -2.768   8.327 -19.945  1.00 99.99            
ATOM   1676  N   GLU A 241      -7.134   9.249 -19.326  1.00 99.99            
ATOM   1677  CA  GLU A 241      -8.463   8.920 -18.905  1.00 99.99            
ATOM   1678  C   GLU A 241      -8.561   7.443 -18.738  1.00 99.99            
ATOM   1679  O   GLU A 241      -8.393   6.674 -19.683  1.00 99.99            
ATOM   1680  CB  GLU A 241      -9.563   9.372 -19.881  1.00 99.99            
ATOM   1681  CG  GLU A 241      -9.762  10.889 -19.910  1.00 99.99            
ATOM   1682  CD  GLU A 241     -10.868  11.200 -20.905  1.00 99.99            
ATOM   1683  OE1 GLU A 241     -11.177  10.313 -21.746  1.00 99.99            
ATOM   1684  OE2 GLU A 241     -11.419  12.330 -20.839  1.00 99.99            
ATOM   1685  N   LEU A 242      -8.858   7.027 -17.491  1.00 99.99            
ATOM   1686  CA  LEU A 242      -9.006   5.648 -17.129  1.00 99.99            
ATOM   1687  C   LEU A 242     -10.372   5.226 -17.546  1.00 99.99            
ATOM   1688  O   LEU A 242     -11.307   6.024 -17.512  1.00 99.99            
ATOM   1689  CB  LEU A 242      -9.068   5.393 -15.609  1.00 99.99            
ATOM   1690  CG  LEU A 242      -7.839   5.720 -14.747  1.00 99.99            
ATOM   1691  CD1 LEU A 242      -6.652   4.850 -15.149  1.00 99.99            
ATOM   1692  CD2 LEU A 242      -7.525   7.220 -14.684  1.00 99.99            
ATOM   1693  N   SER A 243     -10.536   3.944 -17.925  1.00 99.99            
ATOM   1694  CA  SER A 243     -11.867   3.515 -18.222  1.00 99.99            
ATOM   1695  C   SER A 243     -12.388   2.886 -16.968  1.00 99.99            
ATOM   1696  O   SER A 243     -12.681   1.692 -16.921  1.00 99.99            
ATOM   1697  CB  SER A 243     -11.931   2.465 -19.343  1.00 99.99            
ATOM   1698  OG  SER A 243     -13.278   2.090 -19.586  1.00 99.99            
ATOM   1699  N   THR A 244     -12.475   3.707 -15.905  1.00 99.99            
ATOM   1700  CA  THR A 244     -12.983   3.335 -14.614  1.00 99.99            
ATOM   1701  C   THR A 244     -14.474   3.300 -14.659  1.00 99.99            
ATOM   1702  O   THR A 244     -15.113   2.583 -13.888  1.00 99.99            
ATOM   1703  CB  THR A 244     -12.538   4.275 -13.529  1.00 99.99            
ATOM   1704  OG1 THR A 244     -12.965   3.799 -12.260  1.00 99.99            
ATOM   1705  CG2 THR A 244     -13.106   5.675 -13.803  1.00 99.99            
ATOM   1706  N   GLY A 245     -15.071   4.117 -15.546  1.00 99.99            
ATOM   1707  CA  GLY A 245     -16.498   4.134 -15.640  1.00 99.99            
ATOM   1708  C   GLY A 245     -17.013   5.331 -14.909  1.00 99.99            
ATOM   1709  O   GLY A 245     -16.267   6.108 -14.315  1.00 99.99            
ATOM   1710  N   GLU A 246     -18.342   5.492 -14.974  1.00 99.99            
ATOM   1711  CA  GLU A 246     -19.114   6.560 -14.415  1.00 99.99            
ATOM   1712  C   GLU A 246     -19.158   6.478 -12.924  1.00 99.99            
ATOM   1713  O   GLU A 246     -19.521   7.462 -12.284  1.00 99.99            
ATOM   1714  CB  GLU A 246     -20.561   6.579 -14.929  1.00 99.99            
ATOM   1715  CG  GLU A 246     -20.652   6.970 -16.405  1.00 99.99            
ATOM   1716  CD  GLU A 246     -20.175   8.410 -16.519  1.00 99.99            
ATOM   1717  OE1 GLU A 246     -20.689   9.265 -15.749  1.00 99.99            
ATOM   1718  OE2 GLU A 246     -19.283   8.673 -17.370  1.00 99.99            
ATOM   1719  N   THR A 247     -18.853   5.303 -12.337  1.00 99.99            
ATOM   1720  CA  THR A 247     -18.996   5.114 -10.916  1.00 99.99            
ATOM   1721  C   THR A 247     -18.334   6.216 -10.151  1.00 99.99            
ATOM   1722  O   THR A 247     -17.165   6.537 -10.355  1.00 99.99            
ATOM   1723  CB  THR A 247     -18.413   3.825 -10.411  1.00 99.99            
ATOM   1724  OG1 THR A 247     -17.026   3.766 -10.710  1.00 99.99            
ATOM   1725  CG2 THR A 247     -19.155   2.650 -11.058  1.00 99.99            
ATOM   1726  N   ASN A 248     -19.107   6.813  -9.219  1.00 99.99            
ATOM   1727  CA  ASN A 248     -18.639   7.902  -8.414  1.00 99.99            
ATOM   1728  C   ASN A 248     -17.673   7.379  -7.399  1.00 99.99            
ATOM   1729  O   ASN A 248     -17.738   6.218  -6.994  1.00 99.99            
ATOM   1730  CB  ASN A 248     -19.761   8.665  -7.686  1.00 99.99            
ATOM   1731  CG  ASN A 248     -20.480   7.705  -6.751  1.00 99.99            
ATOM   1732  OD1 ASN A 248     -20.836   6.592  -7.133  1.00 99.99            
ATOM   1733  ND2 ASN A 248     -20.704   8.151  -5.485  1.00 99.99            
ATOM   1734  N   SER A 249     -16.716   8.242  -6.992  1.00 99.99            
ATOM   1735  CA  SER A 249     -15.708   7.841  -6.054  1.00 99.99            
ATOM   1736  C   SER A 249     -16.214   8.023  -4.654  1.00 99.99            
ATOM   1737  O   SER A 249     -16.991   8.926  -4.348  1.00 99.99            
ATOM   1738  CB  SER A 249     -14.399   8.647  -6.171  1.00 99.99            
ATOM   1739  OG  SER A 249     -13.457   8.198  -5.209  1.00 99.99            
ATOM   1740  N   LEU A 250     -15.799   7.088  -3.786  1.00 99.99            
ATOM   1741  CA  LEU A 250     -16.065   6.998  -2.380  1.00 99.99            
ATOM   1742  C   LEU A 250     -15.189   7.949  -1.605  1.00 99.99            
ATOM   1743  O   LEU A 250     -15.526   8.352  -0.492  1.00 99.99            
ATOM   1744  CB  LEU A 250     -15.852   5.543  -1.904  1.00 99.99            
ATOM   1745  CG  LEU A 250     -16.282   5.171  -0.466  1.00 99.99            
ATOM   1746  CD1 LEU A 250     -16.225   3.648  -0.283  1.00 99.99            
ATOM   1747  CD2 LEU A 250     -15.444   5.863   0.618  1.00 99.99            
ATOM   1748  N   ILE A 251     -14.021   8.319  -2.172  1.00 99.99            
ATOM   1749  CA  ILE A 251     -13.008   8.994  -1.404  1.00 99.99            
ATOM   1750  C   ILE A 251     -13.315  10.447  -1.152  1.00 99.99            
ATOM   1751  O   ILE A 251     -13.537  11.236  -2.069  1.00 99.99            
ATOM   1752  CB  ILE A 251     -11.657   8.926  -2.058  1.00 99.99            
ATOM   1753  CG1 ILE A 251     -11.248   7.486  -2.396  1.00 99.99            
ATOM   1754  CG2 ILE A 251     -10.656   9.648  -1.144  1.00 99.99            
ATOM   1755  CD1 ILE A 251     -10.097   7.412  -3.399  1.00 99.99            
ATOM   1756  N   LYS A 252     -13.456  10.791   0.146  1.00 99.99            
ATOM   1757  CA  LYS A 252     -13.583  12.128   0.658  1.00 99.99            
ATOM   1758  C   LYS A 252     -12.254  12.787   0.940  1.00 99.99            
ATOM   1759  O   LYS A 252     -12.110  14.000   0.784  1.00 99.99            
ATOM   1760  CB  LYS A 252     -14.478  12.182   1.902  1.00 99.99            
ATOM   1761  CG  LYS A 252     -14.162  11.101   2.929  1.00 99.99            
ATOM   1762  CD  LYS A 252     -15.063  11.179   4.156  1.00 99.99            
ATOM   1763  CE  LYS A 252     -16.545  10.968   3.835  1.00 99.99            
ATOM   1764  NZ  LYS A 252     -17.104  12.184   3.202  1.00 99.99            
ATOM   1765  N   LYS A 253     -11.247  12.011   1.403  1.00 99.99            
ATOM   1766  CA  LYS A 253      -9.992  12.601   1.804  1.00 99.99            
ATOM   1767  C   LYS A 253      -8.873  11.933   1.068  1.00 99.99            
ATOM   1768  O   LYS A 253      -8.812  10.707   0.983  1.00 99.99            
ATOM   1769  CB  LYS A 253      -9.716  12.441   3.311  1.00 99.99            
ATOM   1770  CG  LYS A 253      -8.396  13.048   3.792  1.00 99.99            
ATOM   1771  CD  LYS A 253      -8.293  13.109   5.319  1.00 99.99            
ATOM   1772  CE  LYS A 253      -6.911  13.520   5.837  1.00 99.99            
ATOM   1773  NZ  LYS A 253      -6.747  14.986   5.761  1.00 99.99            
ATOM   1774  N   PHE A 254      -7.950  12.746   0.513  1.00 99.99            
ATOM   1775  CA  PHE A 254      -6.838  12.221  -0.228  1.00 99.99            
ATOM   1776  C   PHE A 254      -5.616  12.842   0.396  1.00 99.99            
ATOM   1777  O   PHE A 254      -5.546  14.061   0.547  1.00 99.99            
ATOM   1778  CB  PHE A 254      -6.859  12.694  -1.693  1.00 99.99            
ATOM   1779  CG  PHE A 254      -6.105  11.739  -2.548  1.00 99.99            
ATOM   1780  CD1 PHE A 254      -4.737  11.640  -2.475  1.00 99.99            
ATOM   1781  CD2 PHE A 254      -6.789  10.914  -3.411  1.00 99.99            
ATOM   1782  CE1 PHE A 254      -4.061  10.747  -3.273  1.00 99.99            
ATOM   1783  CE2 PHE A 254      -6.118  10.023  -4.213  1.00 99.99            
ATOM   1784  CZ  PHE A 254      -4.748   9.940  -4.145  1.00 99.99            
ATOM   1785  N   THR A 255      -4.614  12.022   0.775  1.00 99.99            
ATOM   1786  CA  THR A 255      -3.438  12.565   1.399  1.00 99.99            
ATOM   1787  C   THR A 255      -2.223  12.088   0.664  1.00 99.99            
ATOM   1788  O   THR A 255      -2.151  10.939   0.231  1.00 99.99            
ATOM   1789  CB  THR A 255      -3.275  12.140   2.833  1.00 99.99            
ATOM   1790  OG1 THR A 255      -4.385  12.575   3.604  1.00 99.99            
ATOM   1791  CG2 THR A 255      -1.970  12.731   3.393  1.00 99.99            
ATOM   1792  N   PHE A 256      -1.230  12.985   0.495  1.00 99.99            
ATOM   1793  CA  PHE A 256       0.003  12.621  -0.149  1.00 99.99            
ATOM   1794  C   PHE A 256       1.090  12.847   0.861  1.00 99.99            
ATOM   1795  O   PHE A 256       1.207  13.935   1.425  1.00 99.99            
ATOM   1796  CB  PHE A 256       0.351  13.503  -1.366  1.00 99.99            
ATOM   1797  CG  PHE A 256      -0.659  13.309  -2.452  1.00 99.99            
ATOM   1798  CD1 PHE A 256      -1.838  14.021  -2.453  1.00 99.99            
ATOM   1799  CD2 PHE A 256      -0.420  12.425  -3.480  1.00 99.99            
ATOM   1800  CE1 PHE A 256      -2.765  13.848  -3.457  1.00 99.99            
ATOM   1801  CE2 PHE A 256      -1.343  12.247  -4.486  1.00 99.99            
ATOM   1802  CZ  PHE A 256      -2.518  12.960  -4.477  1.00 99.99            
ATOM   1803  N   ARG A 257       1.928  11.821   1.120  1.00 99.99            
ATOM   1804  CA  ARG A 257       2.971  11.996   2.089  1.00 99.99            
ATOM   1805  C   ARG A 257       4.284  11.692   1.432  1.00 99.99            
ATOM   1806  O   ARG A 257       4.437  10.679   0.752  1.00 99.99            
ATOM   1807  CB  ARG A 257       2.842  11.057   3.300  1.00 99.99            
ATOM   1808  CG  ARG A 257       1.542  11.248   4.077  1.00 99.99            
ATOM   1809  CD  ARG A 257       1.411  10.316   5.278  1.00 99.99            
ATOM   1810  NE  ARG A 257       1.629  11.126   6.504  1.00 99.99            
ATOM   1811  CZ  ARG A 257       0.577  11.762   7.097  1.00 99.99            
ATOM   1812  NH1 ARG A 257      -0.680  11.625   6.588  1.00 99.99            
ATOM   1813  NH2 ARG A 257       0.778  12.539   8.203  1.00 99.99            
ATOM   1814  N   ASN A 258       5.263  12.593   1.642  1.00 99.99            
ATOM   1815  CA  ASN A 258       6.602  12.527   1.123  1.00 99.99            
ATOM   1816  C   ASN A 258       6.612  12.164  -0.328  1.00 99.99            
ATOM   1817  O   ASN A 258       7.347  11.278  -0.765  1.00 99.99            
ATOM   1818  CB  ASN A 258       7.619  11.715   1.958  1.00 99.99            
ATOM   1819  CG  ASN A 258       7.246  10.253   2.055  1.00 99.99            
ATOM   1820  OD1 ASN A 258       7.801   9.428   1.333  1.00 99.99            
ATOM   1821  ND2 ASN A 258       6.320   9.913   2.992  1.00 99.99            
ATOM   1822  N   VAL A 259       5.799  12.886  -1.124  1.00 99.99            
ATOM   1823  CA  VAL A 259       5.727  12.665  -2.538  1.00 99.99            
ATOM   1824  C   VAL A 259       6.499  13.757  -3.223  1.00 99.99            
ATOM   1825  O   VAL A 259       6.694  14.839  -2.669  1.00 99.99            
ATOM   1826  CB  VAL A 259       4.320  12.682  -3.065  1.00 99.99            
ATOM   1827  CG1 VAL A 259       4.347  12.523  -4.594  1.00 99.99            
ATOM   1828  CG2 VAL A 259       3.523  11.578  -2.350  1.00 99.99            
ATOM   1829  N   LYS A 260       7.069  13.488  -4.415  1.00 99.99            
ATOM   1830  CA  LYS A 260       7.817  14.506  -5.114  1.00 99.99            
ATOM   1831  C   LYS A 260       7.055  14.847  -6.368  1.00 99.99            
ATOM   1832  O   LYS A 260       6.734  13.940  -7.142  1.00 99.99            
ATOM   1833  CB  LYS A 260       9.234  14.028  -5.463  1.00 99.99            
ATOM   1834  CG  LYS A 260      10.040  13.669  -4.204  1.00 99.99            
ATOM   1835  CD  LYS A 260      11.408  13.014  -4.422  1.00 99.99            
ATOM   1836  CE  LYS A 260      11.423  11.489  -4.419  1.00 99.99            
ATOM   1837  NZ  LYS A 260      12.763  11.005  -4.022  1.00 99.99            
ATOM   1838  N   ILE A 261       6.749  16.162  -6.586  1.00 99.99            
ATOM   1839  CA  ILE A 261       5.903  16.599  -7.658  1.00 99.99            
ATOM   1840  C   ILE A 261       6.556  17.751  -8.362  1.00 99.99            
ATOM   1841  O   ILE A 261       7.447  18.409  -7.826  1.00 99.99            
ATOM   1842  CB  ILE A 261       4.559  17.055  -7.163  1.00 99.99            
ATOM   1843  CG1 ILE A 261       3.517  17.080  -8.291  1.00 99.99            
ATOM   1844  CG2 ILE A 261       4.758  18.399  -6.445  1.00 99.99            
ATOM   1845  CD1 ILE A 261       3.050  15.683  -8.699  1.00 99.99            
ATOM   1846  N   THR A 262       6.131  18.004  -9.618  1.00 99.99            
ATOM   1847  CA  THR A 262       6.636  19.108 -10.388  1.00 99.99            
ATOM   1848  C   THR A 262       5.454  19.946 -10.759  1.00 99.99            
ATOM   1849  O   THR A 262       4.313  19.591 -10.475  1.00 99.99            
ATOM   1850  CB  THR A 262       7.312  18.708 -11.666  1.00 99.99            
ATOM   1851  OG1 THR A 262       6.400  18.022 -12.511  1.00 99.99            
ATOM   1852  CG2 THR A 262       8.513  17.813 -11.327  1.00 99.99            
ATOM   1853  N   ASP A 263       5.700  21.106 -11.395  1.00 99.99            
ATOM   1854  CA  ASP A 263       4.613  21.977 -11.734  1.00 99.99            
ATOM   1855  C   ASP A 263       3.687  21.265 -12.673  1.00 99.99            
ATOM   1856  O   ASP A 263       2.472  21.314 -12.497  1.00 99.99            
ATOM   1857  CB  ASP A 263       5.077  23.259 -12.446  1.00 99.99            
ATOM   1858  CG  ASP A 263       5.796  24.134 -11.429  1.00 99.99            
ATOM   1859  OD1 ASP A 263       5.702  23.829 -10.210  1.00 99.99            
ATOM   1860  OD2 ASP A 263       6.450  25.120 -11.859  1.00 99.99            
ATOM   1861  N   GLU A 264       4.238  20.589 -13.700  1.00 99.99            
ATOM   1862  CA  GLU A 264       3.436  19.915 -14.687  1.00 99.99            
ATOM   1863  C   GLU A 264       2.697  18.746 -14.104  1.00 99.99            
ATOM   1864  O   GLU A 264       1.508  18.571 -14.363  1.00 99.99            
ATOM   1865  CB  GLU A 264       4.266  19.384 -15.871  1.00 99.99            
ATOM   1866  CG  GLU A 264       3.481  18.473 -16.819  1.00 99.99            
ATOM   1867  CD  GLU A 264       2.345  19.266 -17.449  1.00 99.99            
ATOM   1868  OE1 GLU A 264       2.185  20.463 -17.089  1.00 99.99            
ATOM   1869  OE2 GLU A 264       1.614  18.684 -18.295  1.00 99.99            
ATOM   1870  N   SER A 265       3.375  17.912 -13.294  1.00 99.99            
ATOM   1871  CA  SER A 265       2.756  16.725 -12.770  1.00 99.99            
ATOM   1872  C   SER A 265       1.673  17.075 -11.799  1.00 99.99            
ATOM   1873  O   SER A 265       0.677  16.363 -11.682  1.00 99.99            
ATOM   1874  CB  SER A 265       3.763  15.796 -12.066  1.00 99.99            
ATOM   1875  OG  SER A 265       4.403  16.482 -11.000  1.00 99.99            
ATOM   1876  N   LEU A 266       1.834  18.203 -11.090  1.00 99.99            
ATOM   1877  CA  LEU A 266       0.881  18.620 -10.100  1.00 99.99            
ATOM   1878  C   LEU A 266      -0.432  18.816 -10.795  1.00 99.99            
ATOM   1879  O   LEU A 266      -1.487  18.476 -10.262  1.00 99.99            
ATOM   1880  CB  LEU A 266       1.307  19.941  -9.426  1.00 99.99            
ATOM   1881  CG  LEU A 266       0.364  20.478  -8.328  1.00 99.99            
ATOM   1882  CD1 LEU A 266      -0.962  21.002  -8.896  1.00 99.99            
ATOM   1883  CD2 LEU A 266       0.174  19.439  -7.210  1.00 99.99            
ATOM   1884  N   PHE A 267      -0.396  19.378 -12.017  1.00 99.99            
ATOM   1885  CA  PHE A 267      -1.585  19.600 -12.795  1.00 99.99            
ATOM   1886  C   PHE A 267      -2.189  18.272 -13.119  1.00 99.99            
ATOM   1887  O   PHE A 267      -3.405  18.093 -13.044  1.00 99.99            
ATOM   1888  CB  PHE A 267      -1.300  20.314 -14.126  1.00 99.99            
ATOM   1889  CG  PHE A 267      -2.564  20.326 -14.916  1.00 99.99            
ATOM   1890  CD1 PHE A 267      -3.584  21.198 -14.610  1.00 99.99            
ATOM   1891  CD2 PHE A 267      -2.723  19.463 -15.977  1.00 99.99            
ATOM   1892  CE1 PHE A 267      -4.743  21.203 -15.348  1.00 99.99            
ATOM   1893  CE2 PHE A 267      -3.882  19.464 -16.718  1.00 99.99            
ATOM   1894  CZ  PHE A 267      -4.896  20.335 -16.404  1.00 99.99            
ATOM   1895  N   GLN A 268      -1.342  17.292 -13.481  1.00 99.99            
ATOM   1896  CA  GLN A 268      -1.830  16.001 -13.861  1.00 99.99            
ATOM   1897  C   GLN A 268      -2.526  15.381 -12.691  1.00 99.99            
ATOM   1898  O   GLN A 268      -3.544  14.708 -12.851  1.00 99.99            
ATOM   1899  CB  GLN A 268      -0.711  15.057 -14.331  1.00 99.99            
ATOM   1900  CG  GLN A 268      -0.039  15.547 -15.615  1.00 99.99            
ATOM   1901  CD  GLN A 268      -1.092  15.569 -16.714  1.00 99.99            
ATOM   1902  OE1 GLN A 268      -1.150  16.499 -17.517  1.00 99.99            
ATOM   1903  NE2 GLN A 268      -1.947  14.512 -16.759  1.00 99.99            
ATOM   1904  N   VAL A 269      -1.991  15.584 -11.474  1.00 99.99            
ATOM   1905  CA  VAL A 269      -2.622  15.040 -10.310  1.00 99.99            
ATOM   1906  C   VAL A 269      -3.977  15.660 -10.162  1.00 99.99            
ATOM   1907  O   VAL A 269      -4.928  14.982  -9.777  1.00 99.99            
ATOM   1908  CB  VAL A 269      -1.870  15.308  -9.040  1.00 99.99            
ATOM   1909  CG1 VAL A 269      -2.738  14.835  -7.858  1.00 99.99            
ATOM   1910  CG2 VAL A 269      -0.499  14.615  -9.126  1.00 99.99            
ATOM   1911  N   MET A 270      -4.108  16.968 -10.469  1.00 99.99            
ATOM   1912  CA  MET A 270      -5.376  17.613 -10.272  1.00 99.99            
ATOM   1913  C   MET A 270      -6.400  16.965 -11.151  1.00 99.99            
ATOM   1914  O   MET A 270      -7.543  16.772 -10.737  1.00 99.99            
ATOM   1915  CB  MET A 270      -5.367  19.123 -10.559  1.00 99.99            
ATOM   1916  CG  MET A 270      -4.564  19.925  -9.532  1.00 99.99            
ATOM   1917  SD  MET A 270      -4.710  21.730  -9.696  1.00 99.99            
ATOM   1918  CE  MET A 270      -3.978  21.815 -11.355  1.00 99.99            
ATOM   1919  N   LYS A 271      -6.013  16.590 -12.383  1.00 99.99            
ATOM   1920  CA  LYS A 271      -6.949  15.974 -13.281  1.00 99.99            
ATOM   1921  C   LYS A 271      -7.457  14.716 -12.643  1.00 99.99            
ATOM   1922  O   LYS A 271      -8.627  14.364 -12.789  1.00 99.99            
ATOM   1923  CB  LYS A 271      -6.321  15.566 -14.625  1.00 99.99            
ATOM   1924  CG  LYS A 271      -5.911  16.745 -15.505  1.00 99.99            
ATOM   1925  CD  LYS A 271      -5.015  16.336 -16.675  1.00 99.99            
ATOM   1926  CE  LYS A 271      -5.735  15.509 -17.740  1.00 99.99            
ATOM   1927  NZ  LYS A 271      -4.790  15.144 -18.820  1.00 99.99            
ATOM   1928  N   LEU A 272      -6.577  13.985 -11.939  1.00 99.99            
ATOM   1929  CA  LEU A 272      -6.960  12.755 -11.299  1.00 99.99            
ATOM   1930  C   LEU A 272      -7.940  13.054 -10.208  1.00 99.99            
ATOM   1931  O   LEU A 272      -8.927  12.347 -10.007  1.00 99.99            
ATOM   1932  CB  LEU A 272      -5.755  12.034 -10.663  1.00 99.99            
ATOM   1933  CG  LEU A 272      -6.083  10.674 -10.019  1.00 99.99            
ATOM   1934  CD1 LEU A 272      -6.522   9.650 -11.076  1.00 99.99            
ATOM   1935  CD2 LEU A 272      -4.911  10.164  -9.166  1.00 99.99            
ATOM   1936  N   LEU A 273      -7.684  14.152  -9.487  1.00 99.99            
ATOM   1937  CA  LEU A 273      -8.437  14.559  -8.337  1.00 99.99            
ATOM   1938  C   LEU A 273      -9.841  14.870  -8.797  1.00 99.99            
ATOM   1939  O   LEU A 273     -10.813  14.683  -8.071  1.00 99.99            
ATOM   1940  CB  LEU A 273      -7.762  15.791  -7.708  1.00 99.99            
ATOM   1941  CG  LEU A 273      -8.113  16.044  -6.239  1.00 99.99            
ATOM   1942  CD1 LEU A 273      -9.576  16.452  -6.056  1.00 99.99            
ATOM   1943  CD2 LEU A 273      -7.702  14.836  -5.378  1.00 99.99            
ATOM   1944  N   ASN A 274      -9.988  15.356 -10.041  1.00 99.99            
ATOM   1945  CA  ASN A 274     -11.264  15.711 -10.608  1.00 99.99            
ATOM   1946  C   ASN A 274     -12.113  14.481 -10.776  1.00 99.99            
ATOM   1947  O   ASN A 274     -13.318  14.582 -10.999  1.00 99.99            
ATOM   1948  CB  ASN A 274     -11.143  16.388 -11.984  1.00 99.99            
ATOM   1949  CG  ASN A 274     -10.532  17.765 -11.770  1.00 99.99            
ATOM   1950  OD1 ASN A 274     -11.084  18.604 -11.060  1.00 99.99            
ATOM   1951  ND2 ASN A 274      -9.349  18.002 -12.391  1.00 99.99            
ATOM   1952  N   GLN A 275     -11.479  13.295 -10.785  1.00 99.99            
ATOM   1953  CA  GLN A 275     -12.123  12.012 -10.897  1.00 99.99            
ATOM   1954  C   GLN A 275     -12.908  11.736  -9.645  1.00 99.99            
ATOM   1955  O   GLN A 275     -13.764  10.850  -9.617  1.00 99.99            
ATOM   1956  CB  GLN A 275     -11.129  10.848 -11.076  1.00 99.99            
ATOM   1957  CG  GLN A 275     -10.302  10.908 -12.366  1.00 99.99            
ATOM   1958  CD  GLN A 275     -11.230  10.657 -13.550  1.00 99.99            
ATOM   1959  OE1 GLN A 275     -12.236  11.340 -13.725  1.00 99.99            
ATOM   1960  NE2 GLN A 275     -10.880   9.646 -14.391  1.00 99.99            
ATOM   1961  N   ILE A 276     -12.539  12.400  -8.534  1.00 99.99            
ATOM   1962  CA  ILE A 276     -13.217  12.167  -7.290  1.00 99.99            
ATOM   1963  C   ILE A 276     -14.016  13.394  -6.920  1.00 99.99            
ATOM   1964  O   ILE A 276     -13.577  14.248  -6.154  1.00 99.99            
ATOM   1965  CB  ILE A 276     -12.193  11.815  -6.245  1.00 99.99            
ATOM   1966  CG1 ILE A 276     -12.796  11.365  -4.946  1.00 99.99            
ATOM   1967  CG2 ILE A 276     -11.186  12.940  -6.019  1.00 99.99            
ATOM   1968  CD1 ILE A 276     -11.626  11.072  -4.027  1.00 99.99            
ATOM   1969  N   SER A 277     -15.272  13.461  -7.405  1.00 99.99            
ATOM   1970  CA  SER A 277     -16.118  14.612  -7.235  1.00 99.99            
ATOM   1971  C   SER A 277     -16.415  14.838  -5.786  1.00 99.99            
ATOM   1972  O   SER A 277     -16.670  15.963  -5.366  1.00 99.99            
ATOM   1973  CB  SER A 277     -17.473  14.464  -7.944  1.00 99.99            
ATOM   1974  OG  SER A 277     -17.283  14.376  -9.347  1.00 99.99            
ATOM   1975  N   GLY A 278     -16.429  13.752  -5.003  1.00 99.99            
ATOM   1976  CA  GLY A 278     -16.728  13.709  -3.600  1.00 99.99            
ATOM   1977  C   GLY A 278     -15.655  14.325  -2.741  1.00 99.99            
ATOM   1978  O   GLY A 278     -15.906  14.628  -1.578  1.00 99.99            
ATOM   1979  N   LEU A 279     -14.411  14.437  -3.249  1.00 99.99            
ATOM   1980  CA  LEU A 279     -13.286  14.813  -2.429  1.00 99.99            
ATOM   1981  C   LEU A 279     -13.474  16.137  -1.737  1.00 99.99            
ATOM   1982  O   LEU A 279     -13.648  17.174  -2.377  1.00 99.99            
ATOM   1983  CB  LEU A 279     -11.973  14.895  -3.225  1.00 99.99            
ATOM   1984  CG  LEU A 279     -10.743  15.186  -2.352  1.00 99.99            
ATOM   1985  CD1 LEU A 279     -10.433  14.006  -1.418  1.00 99.99            
ATOM   1986  CD2 LEU A 279      -9.540  15.613  -3.203  1.00 99.99            
ATOM   1987  N   LEU A 280     -13.554  16.083  -0.384  1.00 99.99            
ATOM   1988  CA  LEU A 280     -13.626  17.185   0.546  1.00 99.99            
ATOM   1989  C   LEU A 280     -12.290  17.763   0.965  1.00 99.99            
ATOM   1990  O   LEU A 280     -12.139  18.979   1.081  1.00 99.99            
ATOM   1991  CB  LEU A 280     -14.369  16.784   1.828  1.00 99.99            
ATOM   1992  CG  LEU A 280     -15.805  16.305   1.553  1.00 99.99            
ATOM   1993  CD1 LEU A 280     -16.521  15.910   2.854  1.00 99.99            
ATOM   1994  CD2 LEU A 280     -16.587  17.340   0.730  1.00 99.99            
ATOM   1995  N   GLU A 281     -11.283  16.901   1.242  1.00 99.99            
ATOM   1996  CA  GLU A 281     -10.067  17.399   1.842  1.00 99.99            
ATOM   1997  C   GLU A 281      -8.852  16.865   1.140  1.00 99.99            
ATOM   1998  O   GLU A 281      -8.802  15.698   0.753  1.00 99.99            
ATOM   1999  CB  GLU A 281      -9.952  17.009   3.327  1.00 99.99            
ATOM   2000  CG  GLU A 281      -8.698  17.531   4.028  1.00 99.99            
ATOM   2001  CD  GLU A 281      -8.758  17.063   5.475  1.00 99.99            
ATOM   2002  OE1 GLU A 281      -9.662  16.245   5.795  1.00 99.99            
ATOM   2003  OE2 GLU A 281      -7.899  17.512   6.280  1.00 99.99            
ATOM   2004  N   LEU A 282      -7.822  17.728   0.975  1.00 99.99            
ATOM   2005  CA  LEU A 282      -6.626  17.329   0.284  1.00 99.99            
ATOM   2006  C   LEU A 282      -5.463  17.688   1.180  1.00 99.99            
ATOM   2007  O   LEU A 282      -5.440  18.775   1.756  1.00 99.99            
ATOM   2008  CB  LEU A 282      -6.496  18.079  -1.056  1.00 99.99            
ATOM   2009  CG  LEU A 282      -5.522  17.462  -2.075  1.00 99.99            
ATOM   2010  CD1 LEU A 282      -5.427  18.332  -3.340  1.00 99.99            
ATOM   2011  CD2 LEU A 282      -4.161  17.142  -1.453  1.00 99.99            
ATOM   2012  N   GLU A 283      -4.465  16.783   1.335  1.00 99.99            
ATOM   2013  CA  GLU A 283      -3.385  17.065   2.248  1.00 99.99            
ATOM   2014  C   GLU A 283      -2.064  16.681   1.640  1.00 99.99            
ATOM   2015  O   GLU A 283      -1.937  15.643   0.993  1.00 99.99            
ATOM   2016  CB  GLU A 283      -3.544  16.293   3.567  1.00 99.99            
ATOM   2017  CG  GLU A 283      -2.656  16.774   4.710  1.00 99.99            
ATOM   2018  CD  GLU A 283      -2.982  15.907   5.917  1.00 99.99            
ATOM   2019  OE1 GLU A 283      -3.769  14.937   5.752  1.00 99.99            
ATOM   2020  OE2 GLU A 283      -2.449  16.196   7.020  1.00 99.99            
ATOM   2021  N   PHE A 284      -1.033  17.537   1.825  1.00 99.99            
ATOM   2022  CA  PHE A 284       0.275  17.222   1.320  1.00 99.99            
ATOM   2023  C   PHE A 284       1.241  17.394   2.442  1.00 99.99            
ATOM   2024  O   PHE A 284       1.483  18.515   2.888  1.00 99.99            
ATOM   2025  CB  PHE A 284       0.775  18.193   0.236  1.00 99.99            
ATOM   2026  CG  PHE A 284      -0.093  18.099  -0.969  1.00 99.99            
ATOM   2027  CD1 PHE A 284       0.142  17.147  -1.934  1.00 99.99            
ATOM   2028  CD2 PHE A 284      -1.136  18.979  -1.137  1.00 99.99            
ATOM   2029  CE1 PHE A 284      -0.659  17.070  -3.049  1.00 99.99            
ATOM   2030  CE2 PHE A 284      -1.939  18.908  -2.249  1.00 99.99            
ATOM   2031  CZ  PHE A 284      -1.701  17.952  -3.206  1.00 99.99            
ATOM   2032  N   ASP A 285       1.845  16.301   2.938  1.00 99.99            
ATOM   2033  CA  ASP A 285       2.800  16.571   3.962  1.00 99.99            
ATOM   2034  C   ASP A 285       4.148  16.002   3.664  1.00 99.99            
ATOM   2035  O   ASP A 285       4.301  14.901   3.136  1.00 99.99            
ATOM   2036  CB  ASP A 285       2.331  16.364   5.420  1.00 99.99            
ATOM   2037  CG  ASP A 285       1.662  15.029   5.606  1.00 99.99            
ATOM   2038  OD1 ASP A 285       0.854  14.647   4.722  1.00 99.99            
ATOM   2039  OD2 ASP A 285       1.913  14.394   6.661  1.00 99.99            
ATOM   2040  N   ASP A 286       5.172  16.820   3.985  1.00 99.99            
ATOM   2041  CA  ASP A 286       6.555  16.500   3.782  1.00 99.99            
ATOM   2042  C   ASP A 286       6.790  16.192   2.334  1.00 99.99            
ATOM   2043  O   ASP A 286       7.541  15.274   2.006  1.00 99.99            
ATOM   2044  CB  ASP A 286       7.002  15.282   4.608  1.00 99.99            
ATOM   2045  CG  ASP A 286       6.934  15.660   6.083  1.00 99.99            
ATOM   2046  OD1 ASP A 286       7.458  16.748   6.445  1.00 99.99            
ATOM   2047  OD2 ASP A 286       6.338  14.869   6.863  1.00 99.99            
ATOM   2048  N   CYS A 287       6.174  16.969   1.422  1.00 99.99            
ATOM   2049  CA  CYS A 287       6.354  16.707   0.020  1.00 99.99            
ATOM   2050  C   CYS A 287       7.360  17.660  -0.558  1.00 99.99            
ATOM   2051  O   CYS A 287       7.763  18.629   0.083  1.00 99.99            
ATOM   2052  CB  CYS A 287       5.062  16.842  -0.804  1.00 99.99            
ATOM   2053  SG  CYS A 287       3.817  15.612  -0.319  1.00 99.99            
ATOM   2054  N   THR A 288       7.816  17.374  -1.800  1.00 99.99            
ATOM   2055  CA  THR A 288       8.774  18.221  -2.459  1.00 99.99            
ATOM   2056  C   THR A 288       8.202  18.657  -3.774  1.00 99.99            
ATOM   2057  O   THR A 288       7.737  17.839  -4.567  1.00 99.99            
ATOM   2058  CB  THR A 288      10.068  17.525  -2.766  1.00 99.99            
ATOM   2059  OG1 THR A 288      10.662  17.042  -1.571  1.00 99.99            
ATOM   2060  CG2 THR A 288      11.010  18.521  -3.462  1.00 99.99            
ATOM   2061  N   LEU A 289       8.226  19.976  -4.044  1.00 99.99            
ATOM   2062  CA  LEU A 289       7.712  20.479  -5.286  1.00 99.99            
ATOM   2063  C   LEU A 289       8.873  21.011  -6.048  1.00 99.99            
ATOM   2064  O   LEU A 289       9.488  22.004  -5.662  1.00 99.99            
ATOM   2065  CB  LEU A 289       6.704  21.627  -5.088  1.00 99.99            
ATOM   2066  CG  LEU A 289       6.125  22.230  -6.385  1.00 99.99            
ATOM   2067  CD1 LEU A 289       5.295  21.209  -7.176  1.00 99.99            
ATOM   2068  CD2 LEU A 289       5.339  23.519  -6.086  1.00 99.99            
ATOM   2069  N   ASN A 290       9.214  20.350  -7.166  1.00 99.99            
ATOM   2070  CA  ASN A 290      10.306  20.863  -7.925  1.00 99.99            
ATOM   2071  C   ASN A 290       9.702  21.794  -8.924  1.00 99.99            
ATOM   2072  O   ASN A 290       9.442  21.407 -10.062  1.00 99.99            
ATOM   2073  CB  ASN A 290      11.066  19.771  -8.696  1.00 99.99            
ATOM   2074  CG  ASN A 290      12.402  20.351  -9.133  1.00 99.99            
ATOM   2075  OD1 ASN A 290      12.938  19.981 -10.176  1.00 99.99            
ATOM   2076  ND2 ASN A 290      12.958  21.280  -8.310  1.00 99.99            
ATOM   2077  N   GLY A 291       9.466  23.062  -8.527  1.00 99.99            
ATOM   2078  CA  GLY A 291       8.876  23.978  -9.460  1.00 99.99            
ATOM   2079  C   GLY A 291       8.680  25.316  -8.801  1.00 99.99            
ATOM   2080  O   GLY A 291       8.824  25.474  -7.589  1.00 99.99            
ATOM   2081  N   VAL A 292       8.432  26.334  -9.649  1.00 99.99            
ATOM   2082  CA  VAL A 292       8.142  27.706  -9.330  1.00 99.99            
ATOM   2083  C   VAL A 292       6.694  27.929  -8.968  1.00 99.99            
ATOM   2084  O   VAL A 292       6.353  28.938  -8.351  1.00 99.99            
ATOM   2085  CB  VAL A 292       8.504  28.631 -10.452  1.00 99.99            
ATOM   2086  CG1 VAL A 292      10.028  28.570 -10.641  1.00 99.99            
ATOM   2087  CG2 VAL A 292       7.719  28.220 -11.709  1.00 99.99            
ATOM   2088  N   GLY A 293       5.776  27.033  -9.386  1.00 99.99            
ATOM   2089  CA  GLY A 293       4.390  27.286  -9.089  1.00 99.99            
ATOM   2090  C   GLY A 293       3.707  27.808 -10.310  1.00 99.99            
ATOM   2091  O   GLY A 293       2.620  28.377 -10.227  1.00 99.99            
ATOM   2092  N   ASN A 294       4.337  27.653 -11.490  1.00 99.99            
ATOM   2093  CA  ASN A 294       3.669  28.086 -12.678  1.00 99.99            
ATOM   2094  C   ASN A 294       2.852  26.915 -13.129  1.00 99.99            
ATOM   2095  O   ASN A 294       3.301  26.118 -13.955  1.00 99.99            
ATOM   2096  CB  ASN A 294       4.639  28.460 -13.813  1.00 99.99            
ATOM   2097  CG  ASN A 294       3.883  29.323 -14.811  1.00 99.99            
ATOM   2098  OD1 ASN A 294       3.441  30.422 -14.485  1.00 99.99            
ATOM   2099  ND2 ASN A 294       3.731  28.818 -16.065  1.00 99.99            
ATOM   2100  N   PHE A 295       1.622  26.791 -12.578  1.00 99.99            
ATOM   2101  CA  PHE A 295       0.731  25.698 -12.876  1.00 99.99            
ATOM   2102  C   PHE A 295      -0.207  26.147 -13.970  1.00 99.99            
ATOM   2103  O   PHE A 295      -0.352  27.341 -14.217  1.00 99.99            
ATOM   2104  CB  PHE A 295      -0.162  25.269 -11.695  1.00 99.99            
ATOM   2105  CG  PHE A 295       0.684  24.946 -10.504  1.00 99.99            
ATOM   2106  CD1 PHE A 295       1.346  23.744 -10.394  1.00 99.99            
ATOM   2107  CD2 PHE A 295       0.819  25.870  -9.492  1.00 99.99            
ATOM   2108  CE1 PHE A 295       2.119  23.470  -9.286  1.00 99.99            
ATOM   2109  CE2 PHE A 295       1.590  25.601  -8.383  1.00 99.99            
ATOM   2110  CZ  PHE A 295       2.241  24.397  -8.279  1.00 99.99            
ATOM   2111  N   ARG A 296      -0.806  25.180 -14.703  1.00 99.99            
ATOM   2112  CA  ARG A 296      -1.678  25.416 -15.835  1.00 99.99            
ATOM   2113  C   ARG A 296      -3.130  25.833 -15.635  1.00 99.99            
ATOM   2114  O   ARG A 296      -3.636  26.583 -16.463  1.00 99.99            
ATOM   2115  CB  ARG A 296      -1.625  24.294 -16.895  1.00 99.99            
ATOM   2116  CG  ARG A 296      -1.961  22.885 -16.409  1.00 99.99            
ATOM   2117  CD  ARG A 296      -2.054  21.868 -17.553  1.00 99.99            
ATOM   2118  NE  ARG A 296      -0.797  21.948 -18.351  1.00 99.99            
ATOM   2119  CZ  ARG A 296      -0.582  21.062 -19.368  1.00 99.99            
ATOM   2120  NH1 ARG A 296      -1.507  20.093 -19.637  1.00 99.99            
ATOM   2121  NH2 ARG A 296       0.554  21.148 -20.120  1.00 99.99            
ATOM   2122  N   ALA A 297      -3.885  25.346 -14.623  1.00 99.99            
ATOM   2123  CA  ALA A 297      -5.282  25.700 -14.472  1.00 99.99            
ATOM   2124  C   ALA A 297      -6.149  24.836 -15.351  1.00 99.99            
ATOM   2125  O   ALA A 297      -7.100  24.222 -14.873  1.00 99.99            
ATOM   2126  CB  ALA A 297      -5.636  27.186 -14.714  1.00 99.99            
ATOM   2127  N   SER A 298      -5.895  24.814 -16.677  1.00 99.99            
ATOM   2128  CA  SER A 298      -6.718  24.012 -17.543  1.00 99.99            
ATOM   2129  C   SER A 298      -5.865  23.403 -18.619  1.00 99.99            
ATOM   2130  O   SER A 298      -4.733  23.830 -18.842  1.00 99.99            
ATOM   2131  CB  SER A 298      -7.817  24.830 -18.239  1.00 99.99            
ATOM   2132  OG  SER A 298      -8.645  25.444 -17.262  1.00 99.99            
ATOM   2133  N   ASP A 299      -6.362  22.317 -19.258  1.00 99.99            
ATOM   2134  CA  ASP A 299      -5.688  21.743 -20.388  1.00 99.99            
ATOM   2135  C   ASP A 299      -6.562  21.943 -21.590  1.00 99.99            
ATOM   2136  O   ASP A 299      -7.407  22.835 -21.602  1.00 99.99            
ATOM   2137  CB  ASP A 299      -5.249  20.272 -20.217  1.00 99.99            
ATOM   2138  CG  ASP A 299      -6.433  19.366 -19.959  1.00 99.99            
ATOM   2139  OD1 ASP A 299      -7.586  19.800 -20.218  1.00 99.99            
ATOM   2140  OD2 ASP A 299      -6.199  18.223 -19.485  1.00 99.99            
ATOM   2141  N   ASN A 300      -6.333  21.177 -22.674  1.00 99.99            
ATOM   2142  CA  ASN A 300      -7.168  21.328 -23.831  1.00 99.99            
ATOM   2143  C   ASN A 300      -8.536  20.745 -23.598  1.00 99.99            
ATOM   2144  O   ASN A 300      -9.546  21.343 -23.977  1.00 99.99            
ATOM   2145  CB  ASN A 300      -6.568  20.665 -25.082  1.00 99.99            
ATOM   2146  CG  ASN A 300      -5.397  21.530 -25.532  1.00 99.99            
ATOM   2147  OD1 ASN A 300      -5.570  22.699 -25.875  1.00 99.99            
ATOM   2148  ND2 ASN A 300      -4.170  20.946 -25.520  1.00 99.99            
ATOM   2149  N   ASP A 301      -8.589  19.515 -23.041  1.00 99.99            
ATOM   2150  CA  ASP A 301      -9.831  18.819 -22.819  1.00 99.99            
ATOM   2151  C   ASP A 301     -10.651  19.340 -21.669  1.00 99.99            
ATOM   2152  O   ASP A 301     -11.734  19.886 -21.861  1.00 99.99            
ATOM   2153  CB  ASP A 301      -9.595  17.325 -22.545  1.00 99.99            
ATOM   2154  CG  ASP A 301      -8.969  16.720 -23.794  1.00 99.99            
ATOM   2155  OD1 ASP A 301      -9.146  17.314 -24.890  1.00 99.99            
ATOM   2156  OD2 ASP A 301      -8.298  15.662 -23.664  1.00 99.99            
ATOM   2157  N   ARG A 302     -10.131  19.235 -20.425  1.00 99.99            
ATOM   2158  CA  ARG A 302     -10.938  19.575 -19.284  1.00 99.99            
ATOM   2159  C   ARG A 302     -10.198  20.552 -18.421  1.00 99.99            
ATOM   2160  O   ARG A 302      -8.995  20.426 -18.207  1.00 99.99            
ATOM   2161  CB  ARG A 302     -11.231  18.376 -18.362  1.00 99.99            
ATOM   2162  CG  ARG A 302     -12.052  17.240 -18.982  1.00 99.99            
ATOM   2163  CD  ARG A 302     -12.284  16.090 -17.995  1.00 99.99            
ATOM   2164  NE  ARG A 302     -13.083  15.032 -18.675  1.00 99.99            
ATOM   2165  CZ  ARG A 302     -13.023  13.749 -18.209  1.00 99.99            
ATOM   2166  NH1 ARG A 302     -12.202  13.445 -17.163  1.00 99.99            
ATOM   2167  NH2 ARG A 302     -13.785  12.770 -18.778  1.00 99.99            
ATOM   2168  N   VAL A 303     -10.925  21.558 -17.890  1.00 99.99            
ATOM   2169  CA  VAL A 303     -10.343  22.544 -17.025  1.00 99.99            
ATOM   2170  C   VAL A 303     -10.491  22.030 -15.627  1.00 99.99            
ATOM   2171  O   VAL A 303     -11.461  21.336 -15.326  1.00 99.99            
ATOM   2172  CB  VAL A 303     -11.043  23.869 -17.105  1.00 99.99            
ATOM   2173  CG1 VAL A 303     -10.894  24.416 -18.537  1.00 99.99            
ATOM   2174  CG2 VAL A 303     -12.506  23.665 -16.677  1.00 99.99            
ATOM   2175  N   ILE A 304      -9.536  22.362 -14.730  1.00 99.99            
ATOM   2176  CA  ILE A 304      -9.576  21.846 -13.387  1.00 99.99            
ATOM   2177  C   ILE A 304     -10.735  22.453 -12.656  1.00 99.99            
ATOM   2178  O   ILE A 304     -10.949  23.663 -12.687  1.00 99.99            
ATOM   2179  CB  ILE A 304      -8.331  22.134 -12.596  1.00 99.99            
ATOM   2180  CG1 ILE A 304      -7.116  21.454 -13.249  1.00 99.99            
ATOM   2181  CG2 ILE A 304      -8.569  21.685 -11.146  1.00 99.99            
ATOM   2182  CD1 ILE A 304      -7.229  19.931 -13.298  1.00 99.99            
ATOM   2183  N   ASP A 305     -11.530  21.595 -11.982  1.00 99.99            
ATOM   2184  CA  ASP A 305     -12.702  22.014 -11.256  1.00 99.99            
ATOM   2185  C   ASP A 305     -12.399  21.975  -9.785  1.00 99.99            
ATOM   2186  O   ASP A 305     -11.799  21.023  -9.285  1.00 99.99            
ATOM   2187  CB  ASP A 305     -13.906  21.086 -11.508  1.00 99.99            
ATOM   2188  CG  ASP A 305     -15.184  21.730 -10.981  1.00 99.99            
ATOM   2189  OD1 ASP A 305     -15.151  22.331  -9.873  1.00 99.99            
ATOM   2190  OD2 ASP A 305     -16.217  21.628 -11.694  1.00 99.99            
ATOM   2191  N   PRO A 306     -12.794  23.004  -9.072  1.00 99.99            
ATOM   2192  CA  PRO A 306     -12.566  23.060  -7.650  1.00 99.99            
ATOM   2193  C   PRO A 306     -13.290  21.967  -6.936  1.00 99.99            
ATOM   2194  O   PRO A 306     -12.830  21.514  -5.887  1.00 99.99            
ATOM   2195  CB  PRO A 306     -12.975  24.468  -7.222  1.00 99.99            
ATOM   2196  CG  PRO A 306     -12.732  25.312  -8.489  1.00 99.99            
ATOM   2197  CD  PRO A 306     -12.934  24.328  -9.655  1.00 99.99            
ATOM   2198  N   GLY A 307     -14.445  21.539  -7.473  1.00 99.99            
ATOM   2199  CA  GLY A 307     -15.158  20.474  -6.844  1.00 99.99            
ATOM   2200  C   GLY A 307     -15.609  20.931  -5.491  1.00 99.99            
ATOM   2201  O   GLY A 307     -15.824  22.113  -5.244  1.00 99.99            
ATOM   2202  N   LYS A 308     -15.829  19.944  -4.610  1.00 99.99            
ATOM   2203  CA  LYS A 308     -16.245  20.013  -3.235  1.00 99.99            
ATOM   2204  C   LYS A 308     -15.138  20.353  -2.277  1.00 99.99            
ATOM   2205  O   LYS A 308     -15.419  20.603  -1.108  1.00 99.99            
ATOM   2206  CB  LYS A 308     -16.864  18.694  -2.741  1.00 99.99            
ATOM   2207  CG  LYS A 308     -18.333  18.517  -3.128  1.00 99.99            
ATOM   2208  CD  LYS A 308     -19.253  19.535  -2.449  1.00 99.99            
ATOM   2209  CE  LYS A 308     -20.743  19.274  -2.676  1.00 99.99            
ATOM   2210  NZ  LYS A 308     -21.546  20.157  -1.800  1.00 99.99            
ATOM   2211  N   VAL A 309     -13.855  20.289  -2.686  1.00 99.99            
ATOM   2212  CA  VAL A 309     -12.792  20.392  -1.716  1.00 99.99            
ATOM   2213  C   VAL A 309     -12.891  21.657  -0.910  1.00 99.99            
ATOM   2214  O   VAL A 309     -12.712  22.757  -1.431  1.00 99.99            
ATOM   2215  CB  VAL A 309     -11.428  20.364  -2.342  1.00 99.99            
ATOM   2216  CG1 VAL A 309     -10.375  20.544  -1.237  1.00 99.99            
ATOM   2217  CG2 VAL A 309     -11.279  19.059  -3.144  1.00 99.99            
ATOM   2218  N   GLU A 310     -13.258  21.500   0.388  1.00 99.99            
ATOM   2219  CA  GLU A 310     -13.344  22.531   1.390  1.00 99.99            
ATOM   2220  C   GLU A 310     -12.045  22.799   2.103  1.00 99.99            
ATOM   2221  O   GLU A 310     -11.767  23.936   2.481  1.00 99.99            
ATOM   2222  CB  GLU A 310     -14.389  22.228   2.477  1.00 99.99            
ATOM   2223  CG  GLU A 310     -15.825  22.286   1.962  1.00 99.99            
ATOM   2224  CD  GLU A 310     -16.757  21.981   3.123  1.00 99.99            
ATOM   2225  OE1 GLU A 310     -16.480  21.001   3.865  1.00 99.99            
ATOM   2226  OE2 GLU A 310     -17.759  22.729   3.286  1.00 99.99            
ATOM   2227  N   THR A 311     -11.225  21.755   2.353  1.00 99.99            
ATOM   2228  CA  THR A 311     -10.080  21.983   3.197  1.00 99.99            
ATOM   2229  C   THR A 311      -8.822  21.527   2.529  1.00 99.99            
ATOM   2230  O   THR A 311      -8.773  20.464   1.909  1.00 99.99            
ATOM   2231  CB  THR A 311     -10.159  21.240   4.500  1.00 99.99            
ATOM   2232  OG1 THR A 311     -11.359  21.563   5.185  1.00 99.99            
ATOM   2233  CG2 THR A 311      -8.955  21.649   5.360  1.00 99.99            
ATOM   2234  N   LEU A 312      -7.755  22.343   2.661  1.00 99.99            
ATOM   2235  CA  LEU A 312      -6.488  21.986   2.095  1.00 99.99            
ATOM   2236  C   LEU A 312      -5.474  22.095   3.203  1.00 99.99            
ATOM   2237  O   LEU A 312      -5.400  23.115   3.888  1.00 99.99            
ATOM   2238  CB  LEU A 312      -6.066  22.934   0.954  1.00 99.99            
ATOM   2239  CG  LEU A 312      -4.874  22.449   0.101  1.00 99.99            
ATOM   2240  CD1 LEU A 312      -3.599  22.274   0.932  1.00 99.99            
ATOM   2241  CD2 LEU A 312      -5.239  21.195  -0.705  1.00 99.99            
ATOM   2242  N   THR A 313      -4.672  21.030   3.425  1.00 99.99            
ATOM   2243  CA  THR A 313      -3.673  21.060   4.465  1.00 99.99            
ATOM   2244  C   THR A 313      -2.329  20.774   3.862  1.00 99.99            
ATOM   2245  O   THR A 313      -2.124  19.738   3.230  1.00 99.99            
ATOM   2246  CB  THR A 313      -3.897  20.021   5.532  1.00 99.99            
ATOM   2247  OG1 THR A 313      -5.148  20.240   6.168  1.00 99.99            
ATOM   2248  CG2 THR A 313      -2.749  20.078   6.557  1.00 99.99            
ATOM   2249  N   ILE A 314      -1.366  21.703   4.047  1.00 99.99            
ATOM   2250  CA  ILE A 314      -0.044  21.506   3.523  1.00 99.99            
ATOM   2251  C   ILE A 314       0.938  21.700   4.635  1.00 99.99            
ATOM   2252  O   ILE A 314       0.898  22.703   5.347  1.00 99.99            
ATOM   2253  CB  ILE A 314       0.318  22.474   2.431  1.00 99.99            
ATOM   2254  CG1 ILE A 314      -0.618  22.284   1.225  1.00 99.99            
ATOM   2255  CG2 ILE A 314       1.805  22.284   2.093  1.00 99.99            
ATOM   2256  CD1 ILE A 314      -0.513  23.392   0.179  1.00 99.99            
ATOM   2257  N   ARG A 315       1.855  20.728   4.821  1.00 99.99            
ATOM   2258  CA  ARG A 315       2.823  20.880   5.867  1.00 99.99            
ATOM   2259  C   ARG A 315       4.171  20.509   5.333  1.00 99.99            
ATOM   2260  O   ARG A 315       4.323  19.529   4.605  1.00 99.99            
ATOM   2261  CB  ARG A 315       2.570  19.974   7.084  1.00 99.99            
ATOM   2262  CG  ARG A 315       1.222  20.229   7.759  1.00 99.99            
ATOM   2263  CD  ARG A 315       1.121  19.648   9.168  1.00 99.99            
ATOM   2264  NE  ARG A 315       1.385  18.188   9.076  1.00 99.99            
ATOM   2265  CZ  ARG A 315       0.385  17.346   8.690  1.00 99.99            
ATOM   2266  NH1 ARG A 315      -0.832  17.851   8.336  1.00 99.99            
ATOM   2267  NH2 ARG A 315       0.605  16.000   8.644  1.00 99.99            
ATOM   2268  N   ARG A 316       5.115  21.408   5.678  1.00 99.99            
ATOM   2269  CA  ARG A 316       6.510  21.509   5.356  1.00 99.99            
ATOM   2270  C   ARG A 316       6.818  21.026   3.997  1.00 99.99            
ATOM   2271  O   ARG A 316       7.542  20.053   3.785  1.00 99.99            
ATOM   2272  CB  ARG A 316       7.597  21.024   6.313  1.00 99.99            
ATOM   2273  CG  ARG A 316       7.841  19.554   6.489  1.00 99.99            
ATOM   2274  CD  ARG A 316       9.347  19.432   6.464  1.00 99.99            
ATOM   2275  NE  ARG A 316       9.682  18.014   6.600  1.00 99.99            
ATOM   2276  CZ  ARG A 316       9.735  17.133   5.523  1.00 99.99            
ATOM   2277  NH1 ARG A 316       9.178  17.537   4.352  1.00 99.99            
ATOM   2278  NH2 ARG A 316      10.308  15.894   5.541  1.00 99.99            
ATOM   2279  N   LEU A 317       6.263  21.751   3.029  1.00 99.99            
ATOM   2280  CA  LEU A 317       6.439  21.548   1.618  1.00 99.99            
ATOM   2281  C   LEU A 317       7.784  22.103   1.251  1.00 99.99            
ATOM   2282  O   LEU A 317       8.087  23.260   1.532  1.00 99.99            
ATOM   2283  CB  LEU A 317       5.384  22.267   0.762  1.00 99.99            
ATOM   2284  CG  LEU A 317       5.565  22.050  -0.752  1.00 99.99            
ATOM   2285  CD1 LEU A 317       5.434  20.566  -1.124  1.00 99.99            
ATOM   2286  CD2 LEU A 317       4.616  22.952  -1.559  1.00 99.99            
ATOM   2287  N   HIS A 318       8.703  21.272   0.718  1.00 99.99            
ATOM   2288  CA  HIS A 318       9.959  21.921   0.465  1.00 99.99            
ATOM   2289  C   HIS A 318      10.076  22.162  -1.020  1.00 99.99            
ATOM   2290  O   HIS A 318       9.826  21.279  -1.845  1.00 99.99            
ATOM   2291  CB  HIS A 318      11.209  21.228   1.104  1.00 99.99            
ATOM   2292  CG  HIS A 318      11.421  21.512   2.596  1.00 99.99            
ATOM   2293  ND1 HIS A 318      12.491  22.194   3.155  1.00 99.99            
ATOM   2294  CD2 HIS A 318      10.622  21.176   3.654  1.00 99.99            
ATOM   2295  CE1 HIS A 318      12.275  22.236   4.496  1.00 99.99            
ATOM   2296  NE2 HIS A 318      11.155  21.633   4.847  1.00 99.99            
ATOM   2297  N   ILE A 319      10.370  23.446  -1.351  1.00 99.99            
ATOM   2298  CA  ILE A 319      10.514  23.947  -2.682  1.00 99.99            
ATOM   2299  C   ILE A 319      11.883  24.537  -2.733  1.00 99.99            
ATOM   2300  O   ILE A 319      12.155  25.547  -2.085  1.00 99.99            
ATOM   2301  CB  ILE A 319       9.530  25.039  -2.990  1.00 99.99            
ATOM   2302  CG1 ILE A 319       8.094  24.540  -2.765  1.00 99.99            
ATOM   2303  CG2 ILE A 319       9.778  25.525  -4.428  1.00 99.99            
ATOM   2304  CD1 ILE A 319       7.056  25.661  -2.731  1.00 99.99            
ATOM   2305  N   PRO A 320      12.763  23.963  -3.494  1.00 99.99            
ATOM   2306  CA  PRO A 320      14.093  24.499  -3.489  1.00 99.99            
ATOM   2307  C   PRO A 320      14.148  25.921  -3.977  1.00 99.99            
ATOM   2308  O   PRO A 320      15.017  26.672  -3.542  1.00 99.99            
ATOM   2309  CB  PRO A 320      14.935  23.490  -4.263  1.00 99.99            
ATOM   2310  CG  PRO A 320      14.226  22.150  -3.966  1.00 99.99            
ATOM   2311  CD  PRO A 320      12.752  22.530  -3.732  1.00 99.99            
ATOM   2312  N   ARG A 321      13.244  26.264  -4.909  1.00 99.99            
ATOM   2313  CA  ARG A 321      13.011  27.508  -5.600  1.00 99.99            
ATOM   2314  C   ARG A 321      12.141  28.481  -4.843  1.00 99.99            
ATOM   2315  O   ARG A 321      11.669  29.448  -5.434  1.00 99.99            
ATOM   2314  CB  ARG A 321      12.898  27.364  -6.980  1.00 99.99            
ATOM   2315  CG  ARG A 321      13.848  26.311  -7.590  1.00 99.99            
ATOM   2316  CD  ARG A 321      15.274  26.833  -7.721  1.00 99.99            
ATOM   2317  NE  ARG A 321      14.994  28.210  -8.146  1.00 99.99            
ATOM   2318  CZ  ARG A 321      15.922  29.153  -8.405  1.00 99.99            
ATOM   2319  NH1 ARG A 321      17.216  28.877  -8.725  1.00 99.99            
ATOM   2320  NH2 ARG A 321      15.483  30.424  -8.253  1.00 99.99            
ATOM   2323  N   PHE A 322      11.827  28.233  -3.558  1.00 99.99            
ATOM   2324  CA  PHE A 322      10.783  28.942  -2.857  1.00 99.99            
ATOM   2325  C   PHE A 322      10.894  30.440  -2.995  1.00 99.99            
ATOM   2326  O   PHE A 322       9.875  31.121  -3.086  1.00 99.99            
ATOM   2327  CB  PHE A 322      10.724  28.603  -1.365  1.00 99.99            
ATOM   2328  CG  PHE A 322       9.319  28.911  -1.002  1.00 99.99            
ATOM   2329  CD1 PHE A 322       8.349  27.981  -1.287  1.00 99.99            
ATOM   2330  CD2 PHE A 322       8.959  30.094  -0.408  1.00 99.99            
ATOM   2331  CE1 PHE A 322       7.032  28.212  -0.982  1.00 99.99            
ATOM   2332  CE2 PHE A 322       7.640  30.331  -0.101  1.00 99.99            
ATOM   2333  CZ  PHE A 322       6.676  29.394  -0.384  1.00 99.99            
ATOM   2334  N   TYR A 323      12.106  31.015  -2.992  1.00 99.99            
ATOM   2335  CA  TYR A 323      12.232  32.441  -3.138  1.00 99.99            
ATOM   2336  C   TYR A 323      11.669  32.897  -4.471  1.00 99.99            
ATOM   2337  O   TYR A 323      11.177  34.019  -4.586  1.00 99.99            
ATOM   2338  CB  TYR A 323      13.683  32.930  -2.935  1.00 99.99            
ATOM   2339  CG  TYR A 323      14.634  32.187  -3.815  1.00 99.99            
ATOM   2340  CD1 TYR A 323      15.050  30.921  -3.471  1.00 99.99            
ATOM   2341  CD2 TYR A 323      15.110  32.746  -4.979  1.00 99.99            
ATOM   2342  CE1 TYR A 323      15.929  30.222  -4.267  1.00 99.99            
ATOM   2343  CE2 TYR A 323      15.992  32.056  -5.779  1.00 99.99            
ATOM   2344  CZ  TYR A 323      16.402  30.793  -5.423  1.00 99.99            
ATOM   2345  OH  TYR A 323      17.303  30.083  -6.245  1.00 99.99            
ATOM   2346  N   LEU A 324      11.791  32.065  -5.524  1.00 99.99            
ATOM   2347  CA  LEU A 324      11.321  32.323  -6.870  1.00 99.99            
ATOM   2348  C   LEU A 324       9.821  32.236  -7.007  1.00 99.99            
ATOM   2349  O   LEU A 324       9.261  32.765  -7.965  1.00 99.99            
ATOM   2348  CB  LEU A 324      12.230  32.278  -8.037  1.00 99.99           
ATOM   2349  CG  LEU A 324      13.467  33.203  -7.984  1.00 99.99           
ATOM   2350  CD1 LEU A 324      14.429  32.953  -9.144  1.00 99.99           
ATOM   2351  CD2 LEU A 324      13.075  34.683  -7.870  1.00 99.99          
ATOM   2354  N   PHE A 325       9.146  31.513  -6.097  1.00 99.99            
ATOM   2355  CA  PHE A 325       7.760  31.114  -6.205  1.00 99.99            
ATOM   2356  C   PHE A 325       6.882  32.219  -6.734  1.00 99.99            
ATOM   2357  O   PHE A 325       7.040  33.392  -6.404  1.00 99.99            
ATOM   2358  CB  PHE A 325       7.226  30.615  -4.849  1.00 99.99            
ATOM   2359  CG  PHE A 325       6.180  29.575  -5.070  1.00 99.99            
ATOM   2360  CD1 PHE A 325       6.563  28.317  -5.476  1.00 99.99            
ATOM   2361  CD2 PHE A 325       4.848  29.824  -4.843  1.00 99.99            
ATOM   2362  CE1 PHE A 325       5.634  27.324  -5.680  1.00 99.99            
ATOM   2363  CE2 PHE A 325       3.913  28.834  -5.045  1.00 99.99            
ATOM   2364  CZ  PHE A 325       4.302  27.585  -5.467  1.00 99.99            
ATOM   2365  N   TYR A 326       5.938  31.824  -7.619  1.00 99.99            
ATOM   2366  CA  TYR A 326       5.001  32.663  -8.321  1.00 99.99            
ATOM   2367  C   TYR A 326       3.824  33.039  -7.471  1.00 99.99            
ATOM   2368  O   TYR A 326       3.572  32.461  -6.416  1.00 99.99            
ATOM   2369  CB  TYR A 326       4.460  32.055  -9.627  1.00 99.99            
ATOM   2370  CG  TYR A 326       5.529  32.180 -10.654  1.00 99.99            
ATOM   2371  CD1 TYR A 326       6.608  31.331 -10.659  1.00 99.99            
ATOM   2372  CD2 TYR A 326       5.442  33.153 -11.622  1.00 99.99            
ATOM   2373  CE1 TYR A 326       7.590  31.456 -11.612  1.00 99.99            
ATOM   2374  CE2 TYR A 326       6.420  33.284 -12.579  1.00 99.99            
ATOM   2375  CZ  TYR A 326       7.498  32.434 -12.574  1.00 99.99            
ATOM   2376  OH  TYR A 326       8.507  32.562 -13.552  1.00 99.99            
ATOM   2377  N   ASP A 327       3.102  34.075  -7.948  1.00 99.99            
ATOM   2378  CA  ASP A 327       1.943  34.697  -7.364  1.00 99.99            
ATOM   2379  C   ASP A 327       0.781  33.741  -7.286  1.00 99.99            
ATOM   2380  O   ASP A 327      -0.177  33.985  -6.553  1.00 99.99            
ATOM   2381  CB  ASP A 327       1.517  35.979  -8.107  1.00 99.99            
ATOM   2382  CG  ASP A 327       1.241  35.650  -9.567  1.00 99.99            
ATOM   2383  OD1 ASP A 327       2.199  35.248 -10.281  1.00 99.99            
ATOM   2384  OD2 ASP A 327       0.068  35.816  -9.992  1.00 99.99            
ATOM   2385  N   LEU A 328       0.810  32.635  -8.056  1.00 99.99            
ATOM   2386  CA  LEU A 328      -0.242  31.649  -7.989  1.00 99.99            
ATOM   2387  C   LEU A 328      -1.509  32.141  -8.617  1.00 99.99            
ATOM   2388  O   LEU A 328      -2.585  31.603  -8.354  1.00 99.99            
ATOM   2389  CB  LEU A 328      -0.595  31.224  -6.550  1.00 99.99            
ATOM   2390  CG  LEU A 328       0.489  30.395  -5.841  1.00 99.99            
ATOM   2391  CD1 LEU A 328       0.058  30.013  -4.415  1.00 99.99            
ATOM   2392  CD2 LEU A 328       0.890  29.176  -6.688  1.00 99.99            
ATOM   2393  N   SER A 329      -1.416  33.142  -9.506  1.00 99.99            
ATOM   2394  CA  SER A 329      -2.581  33.653 -10.170  1.00 99.99            
ATOM   2395  C   SER A 329      -3.160  32.562 -11.022  1.00 99.99            
ATOM   2396  O   SER A 329      -4.321  32.619 -11.421  1.00 99.99            
ATOM   2397  CB  SER A 329      -2.268  34.840 -11.096  1.00 99.99            
ATOM   2398  OG  SER A 329      -1.400  34.432 -12.143  1.00 99.99            
ATOM   2399  N   THR A 330      -2.351  31.531 -11.319  1.00 99.99            
ATOM   2400  CA  THR A 330      -2.761  30.442 -12.163  1.00 99.99            
ATOM   2401  C   THR A 330      -3.853  29.644 -11.499  1.00 99.99            
ATOM   2402  O   THR A 330      -4.601  28.959 -12.191  1.00 99.99            
ATOM   2403  CB  THR A 330      -1.639  29.502 -12.500  1.00 99.99            
ATOM   2404  OG1 THR A 330      -1.138  28.880 -11.327  1.00 99.99            
ATOM   2405  CG2 THR A 330      -0.523  30.305 -13.192  1.00 99.99            
ATOM   2406  N   LEU A 331      -3.857  29.617 -10.146  1.00 99.99            
ATOM   2407  CA  LEU A 331      -4.727  28.951  -9.203  1.00 99.99            
ATOM   2408  C   LEU A 331      -6.048  29.628  -8.910  1.00 99.99            
ATOM   2409  O   LEU A 331      -6.900  29.025  -8.257  1.00 99.99            
ATOM   2410  CB  LEU A 331      -4.023  28.672  -7.867  1.00 99.99            
ATOM   2411  CG  LEU A 331      -2.832  27.708  -8.028  1.00 99.99            
ATOM   2412  CD1 LEU A 331      -2.217  27.340  -6.670  1.00 99.99            
ATOM   2413  CD2 LEU A 331      -3.221  26.476  -8.863  1.00 99.99            
ATOM   2414  N   TYR A 332      -6.265  30.895  -9.319  1.00 99.99            
ATOM   2415  CA  TYR A 332      -7.399  31.655  -8.847  1.00 99.99            
ATOM   2416  C   TYR A 332      -8.710  30.936  -9.007  1.00 99.99            
ATOM   2417  O   TYR A 332      -9.583  31.080  -8.155  1.00 99.99            
ATOM   2418  CB  TYR A 332      -7.589  33.023  -9.521  1.00 99.99            
ATOM   2419  CG  TYR A 332      -6.471  33.927  -9.133  1.00 99.99            
ATOM   2420  CD1 TYR A 332      -6.106  34.068  -7.813  1.00 99.99            
ATOM   2421  CD2 TYR A 332      -5.829  34.683 -10.084  1.00 99.99            
ATOM   2422  CE1 TYR A 332      -5.084  34.916  -7.453  1.00 99.99            
ATOM   2423  CE2 TYR A 332      -4.810  35.533  -9.728  1.00 99.99            
ATOM   2424  CZ  TYR A 332      -4.431  35.649  -8.412  1.00 99.99            
ATOM   2425  OH  TYR A 332      -3.384  36.524  -8.050  1.00 99.99            
ATOM   2426  N   SER A 333      -8.907  30.174 -10.094  1.00 99.99            
ATOM   2427  CA  SER A 333     -10.157  29.505 -10.351  1.00 99.99            
ATOM   2428  C   SER A 333     -10.460  28.459  -9.308  1.00 99.99            
ATOM   2429  O   SER A 333     -11.596  27.998  -9.216  1.00 99.99            
ATOM   2430  CB  SER A 333     -10.156  28.766 -11.703  1.00 99.99            
ATOM   2431  OG  SER A 333      -9.922  29.677 -12.765  1.00 99.99            
ATOM   2432  N   LEU A 334      -9.434  27.959  -8.594  1.00 99.99            
ATOM   2433  CA  LEU A 334      -9.561  26.960  -7.560  1.00 99.99            
ATOM   2434  C   LEU A 334     -10.002  27.495  -6.218  1.00 99.99            
ATOM   2435  O   LEU A 334     -10.547  26.757  -5.401  1.00 99.99            
ATOM   2436  CB  LEU A 334      -8.255  26.178  -7.348  1.00 99.99            
ATOM   2437  CG  LEU A 334      -7.835  25.395  -8.606  1.00 99.99            
ATOM   2438  CD1 LEU A 334      -6.583  24.542  -8.352  1.00 99.99            
ATOM   2439  CD2 LEU A 334      -9.009  24.582  -9.172  1.00 99.99            
ATOM   2440  N   THR A 335      -9.692  28.772  -5.933  1.00 99.99            
ATOM   2441  CA  THR A 335      -9.800  29.402  -4.638  1.00 99.99            
ATOM   2442  C   THR A 335     -11.169  29.691  -4.083  1.00 99.99            
ATOM   2443  O   THR A 335     -11.334  29.682  -2.865  1.00 99.99            
ATOM   2444  CB  THR A 335      -9.026  30.684  -4.577  1.00 99.99            
ATOM   2445  OG1 THR A 335      -9.564  31.629  -5.490  1.00 99.99            
ATOM   2446  CG2 THR A 335      -7.564  30.374  -4.935  1.00 99.99            
ATOM   2447  N   GLU A 336     -12.188  29.959  -4.916  1.00 99.99            
ATOM   2448  CA  GLU A 336     -13.415  30.503  -4.396  1.00 99.99            
ATOM   2449  C   GLU A 336     -14.047  29.689  -3.300  1.00 99.99            
ATOM   2450  O   GLU A 336     -14.474  30.248  -2.297  1.00 99.99            
ATOM   2451  CB  GLU A 336     -14.504  30.671  -5.469  1.00 99.99            
ATOM   2452  CG  GLU A 336     -14.184  31.718  -6.534  1.00 99.99            
ATOM   2453  CD  GLU A 336     -15.447  31.916  -7.362  1.00 99.99            
ATOM   2454  OE1 GLU A 336     -16.435  32.466  -6.804  1.00 99.99            
ATOM   2455  OE2 GLU A 336     -15.444  31.518  -8.557  1.00 99.99            
ATOM   2456  N   ARG A 337     -14.183  28.368  -3.467  1.00 99.99            
ATOM   2457  CA  ARG A 337     -14.894  27.530  -2.533  1.00 99.99            
ATOM   2458  C   ARG A 337     -14.203  27.125  -1.245  1.00 99.99            
ATOM   2459  O   ARG A 337     -14.892  26.827  -0.270  1.00 99.99            
ATOM   2460  CB  ARG A 337     -15.484  26.281  -3.205  1.00 99.99            
ATOM   2461  CG  ARG A 337     -16.588  26.663  -4.199  1.00 99.99            
ATOM   2462  CD  ARG A 337     -17.481  25.505  -4.643  1.00 99.99            
ATOM   2463  NE  ARG A 337     -16.678  24.608  -5.517  1.00 99.99            
ATOM   2464  CZ  ARG A 337     -17.004  24.441  -6.833  1.00 99.99            
ATOM   2465  NH1 ARG A 337     -18.038  25.142  -7.383  1.00 99.99            
ATOM   2466  NH2 ARG A 337     -16.306  23.552  -7.596  1.00 99.99            
ATOM   2467  N   VAL A 338     -12.857  27.053  -1.182  1.00 99.99            
ATOM   2468  CA  VAL A 338     -12.190  26.450  -0.041  1.00 99.99            
ATOM   2469  C   VAL A 338     -12.393  27.214   1.248  1.00 99.99            
ATOM   2470  O   VAL A 338     -12.170  28.421   1.313  1.00 99.99            
ATOM   2471  CB  VAL A 338     -10.712  26.303  -0.266  1.00 99.99            
ATOM   2472  CG1 VAL A 338     -10.075  27.702  -0.305  1.00 99.99            
ATOM   2473  CG2 VAL A 338     -10.133  25.381   0.817  1.00 99.99            
ATOM   2474  N   LYS A 339     -12.891  26.493   2.288  1.00 99.99            
ATOM   2475  CA  LYS A 339     -13.167  26.907   3.646  1.00 99.99            
ATOM   2476  C   LYS A 339     -11.936  27.012   4.507  1.00 99.99            
ATOM   2477  O   LYS A 339     -11.762  27.981   5.247  1.00 99.99            
ATOM   2478  CB  LYS A 339     -14.010  25.852   4.377  1.00 99.99            
ATOM   2479  CG  LYS A 339     -15.346  25.491   3.729  1.00 99.99            
ATOM   2480  CD  LYS A 339     -16.425  26.566   3.825  1.00 99.99            
ATOM   2481  CE  LYS A 339     -17.792  26.036   3.389  1.00 99.99            
ATOM   2482  NZ  LYS A 339     -18.856  26.962   3.822  1.00 99.99            
ATOM   2483  N   ARG A 340     -11.065  25.970   4.521  1.00 99.99            
ATOM   2484  CA  ARG A 340      -9.961  25.948   5.458  1.00 99.99            
ATOM   2485  C   ARG A 340      -8.665  25.648   4.769  1.00 99.99            
ATOM   2486  O   ARG A 340      -8.562  24.704   3.983  1.00 99.99            
ATOM   2487  CB  ARG A 340     -10.125  24.872   6.563  1.00 99.99            
ATOM   2488  CG  ARG A 340      -8.817  24.487   7.277  1.00 99.99            
ATOM   2489  CD  ARG A 340      -8.865  23.158   8.066  1.00 99.99            
ATOM   2490  NE  ARG A 340      -7.463  22.798   8.433  1.00 99.99            
ATOM   2491  CZ  ARG A 340      -7.121  21.516   8.767  1.00 99.99            
ATOM   2492  NH1 ARG A 340      -8.083  20.574   8.995  1.00 99.99            
ATOM   2493  NH2 ARG A 340      -5.797  21.178   8.812  1.00 99.99            
ATOM   2494  N   ILE A 341      -7.627  26.448   5.057  1.00 99.99            
ATOM   2495  CA  ILE A 341      -6.347  26.205   4.470  1.00 99.99            
ATOM   2496  C   ILE A 341      -5.307  26.218   5.544  1.00 99.99            
ATOM   2497  O   ILE A 341      -5.323  27.067   6.435  1.00 99.99            
ATOM   2498  CB  ILE A 341      -5.944  27.237   3.455  1.00 99.99            
ATOM   2499  CG1 ILE A 341      -6.907  27.224   2.256  1.00 99.99            
ATOM   2500  CG2 ILE A 341      -4.480  26.975   3.064  1.00 99.99            
ATOM   2501  CD1 ILE A 341      -6.724  28.419   1.323  1.00 99.99            
ATOM   2502  N   THR A 342      -4.378  25.244   5.487  1.00 99.99            
ATOM   2503  CA  THR A 342      -3.297  25.202   6.425  1.00 99.99            
ATOM   2504  C   THR A 342      -2.036  25.043   5.636  1.00 99.99            
ATOM   2505  O   THR A 342      -1.931  24.145   4.801  1.00 99.99            
ATOM   2506  CB  THR A 342      -3.379  24.041   7.374  1.00 99.99            
ATOM   2507  OG1 THR A 342      -4.588  24.105   8.117  1.00 99.99            
ATOM   2508  CG2 THR A 342      -2.169  24.080   8.321  1.00 99.99            
ATOM   2509  N   VAL A 343      -1.062  25.947   5.856  1.00 99.99            
ATOM   2510  CA  VAL A 343       0.225  25.860   5.226  1.00 99.99            
ATOM   2511  C   VAL A 343       1.221  26.031   6.332  1.00 99.99            
ATOM   2512  O   VAL A 343       1.535  27.152   6.727  1.00 99.99            
ATOM   2513  CB  VAL A 343       0.457  26.974   4.248  1.00 99.99            
ATOM   2514  CG1 VAL A 343       1.901  26.893   3.728  1.00 99.99            
ATOM   2515  CG2 VAL A 343      -0.613  26.883   3.147  1.00 99.99            
ATOM   2516  N   GLU A 344       1.787  24.915   6.830  1.00 99.99            
ATOM   2517  CA  GLU A 344       2.664  24.996   7.967  1.00 99.99            
ATOM   2518  C   GLU A 344       4.078  24.762   7.527  1.00 99.99            
ATOM   2519  O   GLU A 344       4.343  23.910   6.680  1.00 99.99            
ATOM   2520  CB  GLU A 344       2.347  23.923   9.024  1.00 99.99            
ATOM   2521  CG  GLU A 344       3.248  23.957  10.260  1.00 99.99            
ATOM   2522  CD  GLU A 344       2.833  22.797  11.157  1.00 99.99            
ATOM   2523  OE1 GLU A 344       2.689  21.665  10.624  1.00 99.99            
ATOM   2524  OE2 GLU A 344       2.655  23.021  12.384  1.00 99.99            
ATOM   2525  N   ASN A 345       5.006  25.565   8.092  1.00 99.99            
ATOM   2526  CA  ASN A 345       6.435  25.544   7.901  1.00 99.99            
ATOM   2527  C   ASN A 345       6.799  25.310   6.468  1.00 99.99            
ATOM   2528  O   ASN A 345       7.570  24.405   6.143  1.00 99.99            
ATOM   2529  CB  ASN A 345       7.252  24.646   8.862  1.00 99.99            
ATOM   2530  CG  ASN A 345       7.010  23.159   8.673  1.00 99.99            
ATOM   2531  OD1 ASN A 345       5.942  22.721   8.253  1.00 99.99            
ATOM   2532  ND2 ASN A 345       8.047  22.351   9.025  1.00 99.99            
ATOM   2533  N   SER A 346       6.160  26.086   5.571  1.00 99.99            
ATOM   2534  CA  SER A 346       6.377  26.103   4.151  1.00 99.99            
ATOM   2535  C   SER A 346       7.228  27.260   3.705  1.00 99.99            
ATOM   2536  O   SER A 346       7.326  27.487   2.502  1.00 99.99            
ATOM   2537  CB  SER A 346       5.059  26.172   3.367  1.00 99.99            
ATOM   2538  OG  SER A 346       4.301  24.994   3.606  1.00 99.99            
ATOM   2539  N   LYS A 347       7.832  28.053   4.614  1.00 99.99            
ATOM   2540  CA  LYS A 347       8.605  29.192   4.174  1.00 99.99            
ATOM   2541  C   LYS A 347       7.710  30.203   3.507  1.00 99.99            
ATOM   2542  O   LYS A 347       8.129  30.853   2.548  1.00 99.99            
ATOM   2543  CB  LYS A 347       9.646  28.818   3.111  1.00 99.99            
ATOM   2544  CG  LYS A 347      10.653  27.755   3.537  1.00 99.99            
ATOM   2545  CD  LYS A 347      11.282  27.068   2.327  1.00 99.99            
ATOM   2546  CE  LYS A 347      10.269  26.216   1.561  1.00 99.99            
ATOM   2547  NZ  LYS A 347      10.803  25.850   0.234  1.00 99.99            
ATOM   2548  N   VAL A 348       6.467  30.389   3.999  1.00 99.99            
ATOM   2549  CA  VAL A 348       5.567  31.322   3.370  1.00 99.99            
ATOM   2550  C   VAL A 348       5.829  32.707   3.883  1.00 99.99            
ATOM   2551  O   VAL A 348       5.649  32.997   5.065  1.00 99.99            
ATOM   2552  CB  VAL A 348       4.121  31.033   3.663  1.00 99.99            
ATOM   2553  CG1 VAL A 348       3.260  32.155   3.059  1.00 99.99            
ATOM   2554  CG2 VAL A 348       3.778  29.633   3.136  1.00 99.99            
ATOM   2555  N   PHE A 349       6.373  33.566   2.997  1.00 99.99            
ATOM   2556  CA  PHE A 349       6.598  34.967   3.205  1.00 99.99            
ATOM   2557  C   PHE A 349       5.386  35.806   2.897  1.00 99.99            
ATOM   2558  O   PHE A 349       5.153  36.830   3.534  1.00 99.99            
ATOM   2559  CB  PHE A 349       7.806  35.480   2.398  1.00 99.99            
ATOM   2560  CG  PHE A 349       7.586  35.167   0.958  1.00 99.99            
ATOM   2561  CD1 PHE A 349       7.984  33.954   0.439  1.00 99.99            
ATOM   2562  CD2 PHE A 349       6.981  36.078   0.125  1.00 99.99            
ATOM   2563  CE1 PHE A 349       7.784  33.657  -0.889  1.00 99.99            
ATOM   2564  CE2 PHE A 349       6.778  35.786  -1.204  1.00 99.99            
ATOM   2565  CZ  PHE A 349       7.181  34.575  -1.715  1.00 99.99            
ATOM   2566  N   LEU A 350       4.588  35.430   1.875  1.00 99.99            
ATOM   2567  CA  LEU A 350       3.537  36.331   1.492  1.00 99.99            
ATOM   2568  C   LEU A 350       2.426  35.619   0.791  1.00 99.99            
ATOM   2569  O   LEU A 350       2.640  34.653   0.058  1.00 99.99            
ATOM   2570  CB  LEU A 350       4.043  37.434   0.546  1.00 99.99            
ATOM   2571  CG  LEU A 350       2.964  38.416   0.061  1.00 99.99            
ATOM   2572  CD1 LEU A 350       2.338  39.195   1.228  1.00 99.99            
ATOM   2573  CD2 LEU A 350       3.521  39.336  -1.038  1.00 99.99            
ATOM   2574  N   VAL A 351       1.187  36.091   1.041  1.00 99.99            
ATOM   2575  CA  VAL A 351       0.035  35.641   0.323  1.00 99.99            
ATOM   2576  C   VAL A 351      -0.367  36.856  -0.456  1.00 99.99            
ATOM   2577  O   VAL A 351      -0.795  37.851   0.128  1.00 99.99            
ATOM   2578  CB  VAL A 351      -1.113  35.263   1.215  1.00 99.99            
ATOM   2579  CG1 VAL A 351      -2.335  34.925   0.345  1.00 99.99            
ATOM   2580  CG2 VAL A 351      -0.658  34.106   2.125  1.00 99.99            
ATOM   2581  N   PRO A 352      -0.282  36.814  -1.758  1.00 99.99            
ATOM   2582  CA  PRO A 352      -0.539  37.995  -2.535  1.00 99.99            
ATOM   2583  C   PRO A 352      -1.924  38.484  -2.304  1.00 99.99            
ATOM   2584  O   PRO A 352      -2.832  37.661  -2.184  1.00 99.99            
ATOM   2585  CB  PRO A 352      -0.202  37.614  -3.974  1.00 99.99            
ATOM   2586  CG  PRO A 352       0.897  36.545  -3.807  1.00 99.99            
ATOM   2587  CD  PRO A 352       0.597  35.885  -2.448  1.00 99.99            
ATOM   2588  N   CYS A 353      -2.116  39.817  -2.247  1.00 99.99            
ATOM   2589  CA  CYS A 353      -3.423  40.266  -1.871  1.00 99.99            
ATOM   2590  C   CYS A 353      -4.436  39.898  -2.904  1.00 99.99            
ATOM   2591  O   CYS A 353      -5.576  39.603  -2.557  1.00 99.99            
ATOM   2592  CB  CYS A 353      -3.611  41.749  -1.531  1.00 99.99            
ATOM   2593  SG  CYS A 353      -5.224  41.861  -0.693  1.00 99.99            
ATOM   2594  N   LEU A 354      -4.063  39.898  -4.198  1.00 99.99            
ATOM   2595  CA  LEU A 354      -5.032  39.555  -5.197  1.00 99.99            
ATOM   2596  C   LEU A 354      -5.506  38.172  -4.896  1.00 99.99            
ATOM   2597  O   LEU A 354      -6.695  37.873  -5.019  1.00 99.99            
ATOM   2598  CB  LEU A 354      -4.446  39.538  -6.620  1.00 99.99            
ATOM   2599  CG  LEU A 354      -4.106  40.935  -7.165  1.00 99.99            
ATOM   2600  CD1 LEU A 354      -5.387  41.744  -7.416  1.00 99.99            
ATOM   2601  CD2 LEU A 354      -3.106  41.670  -6.258  1.00 99.99            
ATOM   2602  N   LEU A 355      -4.576  37.287  -4.495  1.00 99.99            
ATOM   2603  CA  LEU A 355      -4.938  35.939  -4.163  1.00 99.99            
ATOM   2604  C   LEU A 355      -5.835  35.943  -2.965  1.00 99.99            
ATOM   2605  O   LEU A 355      -6.871  35.283  -2.958  1.00 99.99            
ATOM   2606  CB  LEU A 355      -3.718  35.061  -3.823  1.00 99.99            
ATOM   2607  CG  LEU A 355      -4.077  33.609  -3.445  1.00 99.99            
ATOM   2608  CD1 LEU A 355      -4.753  32.868  -4.608  1.00 99.99            
ATOM   2609  CD2 LEU A 355      -2.856  32.856  -2.893  1.00 99.99            
ATOM   2610  N   SER A 356      -5.483  36.725  -1.928  1.00 99.99            
ATOM   2611  CA  SER A 356      -6.261  36.696  -0.718  1.00 99.99            
ATOM   2612  C   SER A 356      -7.654  37.191  -0.970  1.00 99.99            
ATOM   2613  O   SER A 356      -8.590  36.793  -0.278  1.00 99.99            
ATOM   2614  CB  SER A 356      -5.620  37.467   0.450  1.00 99.99            
ATOM   2615  OG  SER A 356      -5.371  38.817   0.097  1.00 99.99            
ATOM   2616  N   GLN A 357      -7.837  38.078  -1.965  1.00 99.99            
ATOM   2617  CA  GLN A 357      -9.140  38.594  -2.286  1.00 99.99            
ATOM   2618  C   GLN A 357      -9.987  37.501  -2.872  1.00 99.99            
ATOM   2619  O   GLN A 357     -11.204  37.481  -2.693  1.00 99.99            
ATOM   2620  CB  GLN A 357      -9.075  39.755  -3.291  1.00 99.99            
ATOM   2621  CG  GLN A 357      -8.337  40.973  -2.730  1.00 99.99            
ATOM   2622  CD  GLN A 357      -8.317  42.069  -3.786  1.00 99.99            
ATOM   2623  OE1 GLN A 357      -7.284  42.344  -4.394  1.00 99.99            
ATOM   2624  NE2 GLN A 357      -9.494  42.716  -4.011  1.00 99.99            
ATOM   2625  N   HIS A 358      -9.363  36.580  -3.630  1.00 99.99            
ATOM   2626  CA  HIS A 358     -10.046  35.502  -4.292  1.00 99.99            
ATOM   2627  C   HIS A 358     -10.586  34.481  -3.335  1.00 99.99            
ATOM   2628  O   HIS A 358     -11.576  33.821  -3.650  1.00 99.99            
ATOM   2629  CB  HIS A 358      -9.185  34.782  -5.344  1.00 99.99            
ATOM   2630  CG  HIS A 358      -9.074  35.568  -6.620  1.00 99.99            
ATOM   2631  ND1 HIS A 358      -8.215  36.626  -6.813  1.00 99.99            
ATOM   2632  CD2 HIS A 358      -9.757  35.427  -7.789  1.00 99.99            
ATOM   2633  CE1 HIS A 358      -8.418  37.070  -8.079  1.00 99.99            
ATOM   2634  NE2 HIS A 358      -9.346  36.373  -8.711  1.00 99.99            
ATOM   2635  N   LEU A 359      -9.950  34.269  -2.162  1.00 99.99            
ATOM   2636  CA  LEU A 359     -10.488  33.236  -1.314  1.00 99.99            
ATOM   2637  C   LEU A 359     -11.619  33.785  -0.495  1.00 99.99            
ATOM   2638  O   LEU A 359     -11.487  34.039   0.701  1.00 99.99            
ATOM   2639  CB  LEU A 359      -9.481  32.615  -0.332  1.00 99.99            
ATOM   2640  CG  LEU A 359      -8.273  31.962  -1.023  1.00 99.99            
ATOM   2641  CD1 LEU A 359      -7.252  33.013  -1.470  1.00 99.99            
ATOM   2642  CD2 LEU A 359      -7.660  30.846  -0.174  1.00 99.99            
ATOM   2643  N   LYS A 360     -12.793  33.911  -1.136  1.00 99.99            
ATOM   2644  CA  LYS A 360     -13.977  34.481  -0.560  1.00 99.99            
ATOM   2645  C   LYS A 360     -14.546  33.646   0.560  1.00 99.99            
ATOM   2646  O   LYS A 360     -15.114  34.183   1.508  1.00 99.99            
ATOM   2647  CB  LYS A 360     -15.078  34.671  -1.613  1.00 99.99            
ATOM   2648  CG  LYS A 360     -14.657  35.649  -2.710  1.00 99.99            
ATOM   2649  CD  LYS A 360     -15.530  35.602  -3.964  1.00 99.99            
ATOM   2650  CE  LYS A 360     -15.048  36.547  -5.066  1.00 99.99            
ATOM   2651  NZ  LYS A 360     -13.748  36.078  -5.595  1.00 99.99            
ATOM   2652  N   SER A 361     -14.497  32.310   0.441  1.00 99.99            
ATOM   2653  CA  SER A 361     -15.088  31.411   1.404  1.00 99.99            
ATOM   2654  C   SER A 361     -14.200  31.076   2.581  1.00 99.99            
ATOM   2655  O   SER A 361     -14.677  30.494   3.555  1.00 99.99            
ATOM   2656  CB  SER A 361     -15.504  30.076   0.772  1.00 99.99            
ATOM   2657  OG  SER A 361     -16.072  29.234   1.761  1.00 99.99            
ATOM   2658  N   LEU A 362     -12.896  31.413   2.534  1.00 99.99            
ATOM   2659  CA  LEU A 362     -11.960  30.946   3.529  1.00 99.99            
ATOM   2660  C   LEU A 362     -12.313  31.431   4.911  1.00 99.99            
ATOM   2661  O   LEU A 362     -12.331  32.631   5.178  1.00 99.99            
ATOM   2662  CB  LEU A 362     -10.530  31.406   3.186  1.00 99.99            
ATOM   2663  CG  LEU A 362      -9.422  30.879   4.109  1.00 99.99            
ATOM   2664  CD1 LEU A 362      -9.290  29.350   4.005  1.00 99.99            
ATOM   2665  CD2 LEU A 362      -8.095  31.607   3.835  1.00 99.99            
ATOM   2666  N   GLU A 363     -12.707  30.488   5.797  1.00 99.99            
ATOM   2667  CA  GLU A 363     -12.983  30.720   7.193  1.00 99.99            
ATOM   2668  C   GLU A 363     -11.773  30.585   8.085  1.00 99.99            
ATOM   2669  O   GLU A 363     -11.610  31.340   9.045  1.00 99.99            
ATOM   2670  CB  GLU A 363     -14.075  29.777   7.714  1.00 99.99            
ATOM   2671  CG  GLU A 363     -13.752  28.309   7.461  1.00 99.99            
ATOM   2672  CD  GLU A 363     -14.900  27.479   8.013  1.00 99.99            
ATOM   2673  OE1 GLU A 363     -16.045  28.004   8.056  1.00 99.99            
ATOM   2674  OE2 GLU A 363     -14.650  26.306   8.396  1.00 99.99            
ATOM   2675  N   TYR A 364     -10.902  29.590   7.808  1.00 99.99            
ATOM   2676  CA  TYR A 364      -9.822  29.257   8.700  1.00 99.99            
ATOM   2677  C   TYR A 364      -8.535  29.241   7.934  1.00 99.99            
ATOM   2678  O   TYR A 364      -8.431  28.595   6.891  1.00 99.99            
ATOM   2679  CB  TYR A 364     -10.061  27.861   9.311  1.00 99.99            
ATOM   2680  CG  TYR A 364      -8.933  27.375  10.159  1.00 99.99            
ATOM   2681  CD1 TYR A 364      -8.768  27.810  11.453  1.00 99.99            
ATOM   2682  CD2 TYR A 364      -8.056  26.442   9.660  1.00 99.99            
ATOM   2683  CE1 TYR A 364      -7.732  27.338  12.224  1.00 99.99            
ATOM   2684  CE2 TYR A 364      -7.021  25.965  10.425  1.00 99.99            
ATOM   2685  CZ  TYR A 364      -6.856  26.413  11.711  1.00 99.99            
ATOM   2686  OH  TYR A 364      -5.795  25.924  12.501  1.00 99.99            
ATOM   2687  N   LEU A 365      -7.514  29.965   8.446  1.00 99.99            
ATOM   2688  CA  LEU A 365      -6.240  30.014   7.784  1.00 99.99            
ATOM   2689  C   LEU A 365      -5.169  29.828   8.821  1.00 99.99            
ATOM   2690  O   LEU A 365      -5.135  30.544   9.821  1.00 99.99            
ATOM   2691  CB  LEU A 365      -5.998  31.355   7.069  1.00 99.99            
ATOM   2692  CG  LEU A 365      -4.645  31.464   6.342  1.00 99.99            
ATOM   2693  CD1 LEU A 365      -4.506  30.400   5.241  1.00 99.99            
ATOM   2694  CD2 LEU A 365      -4.430  32.888   5.807  1.00 99.99            
ATOM   2695  N   ASP A 366      -4.262  28.845   8.608  1.00 99.99            
ATOM   2696  CA  ASP A 366      -3.204  28.577   9.554  1.00 99.99            
ATOM   2697  C   ASP A 366      -1.869  28.631   8.855  1.00 99.99            
ATOM   2698  O   ASP A 366      -1.494  27.718   8.123  1.00 99.99            
ATOM   2699  CB  ASP A 366      -3.317  27.181  10.197  1.00 99.99            
ATOM   2700  CG  ASP A 366      -2.264  27.010  11.287  1.00 99.99            
ATOM   2701  OD1 ASP A 366      -1.411  27.922  11.461  1.00 99.99            
ATOM   2702  OD2 ASP A 366      -2.301  25.946  11.964  1.00 99.99            
ATOM   2703  N   LEU A 367      -1.173  29.767   9.039  1.00 99.99            
ATOM   2704  CA  LEU A 367       0.130  30.214   8.607  1.00 99.99            
ATOM   2705  C   LEU A 367       1.283  29.828   9.509  1.00 99.99            
ATOM   2706  O   LEU A 367       2.358  30.416   9.400  1.00 99.99            
ATOM   2707  CB  LEU A 367       0.164  31.726   8.346  1.00 99.99            
ATOM   2708  CG  LEU A 367      -0.738  32.103   7.155  1.00 99.99            
ATOM   2709  CD1 LEU A 367      -0.673  33.606   6.849  1.00 99.99            
ATOM   2710  CD2 LEU A 367      -0.429  31.228   5.926  1.00 99.99            
ATOM   2711  N   SER A 368       1.082  28.987  10.534  1.00 99.99            
ATOM   2712  CA  SER A 368       2.127  28.778  11.510  1.00 99.99            
ATOM   2713  C   SER A 368       3.459  28.405  10.916  1.00 99.99            
ATOM   2714  O   SER A 368       3.564  27.832   9.834  1.00 99.99            
ATOM   2715  CB  SER A 368       1.776  27.695  12.545  1.00 99.99            
ATOM   2716  OG  SER A 368       0.625  28.077  13.281  1.00 99.99            
ATOM   2717  N   GLU A 369       4.525  28.754  11.675  1.00 99.99            
ATOM   2718  CA  GLU A 369       5.906  28.462  11.413  1.00 99.99            
ATOM   2719  C   GLU A 369       6.355  28.907  10.055  1.00 99.99            
ATOM   2720  O   GLU A 369       6.961  28.131   9.317  1.00 99.99            
ATOM   2721  CB  GLU A 369       6.224  26.966  11.566  1.00 99.99            
ATOM   2722  CG  GLU A 369       6.010  26.457  12.994  1.00 99.99            
ATOM   2723  CD  GLU A 369       6.348  24.974  13.024  1.00 99.99            
ATOM   2724  OE1 GLU A 369       7.166  24.534  12.174  1.00 99.99            
ATOM   2725  OE2 GLU A 369       5.790  24.262  13.898  1.00 99.99            
ATOM   2726  N   ASN A 370       6.086  30.169   9.677  1.00 99.99            
ATOM   2727  CA  ASN A 370       6.622  30.634   8.434  1.00 99.99            
ATOM   2728  C   ASN A 370       7.257  31.987   8.604  1.00 99.99            
ATOM   2729  O   ASN A 370       7.619  32.380   9.707  1.00 99.99            
ATOM   2730  CB  ASN A 370       5.705  30.524   7.194  1.00 99.99            
ATOM   2731  CG  ASN A 370       4.332  31.123   7.399  1.00 99.99            
ATOM   2732  OD1 ASN A 370       4.176  32.209   7.950  1.00 99.99            
ATOM   2733  ND2 ASN A 370       3.297  30.384   6.919  1.00 99.99            
ATOM   2734  N   LEU A 371       7.514  32.655   7.471  1.00 99.99            
ATOM   2735  CA  LEU A 371       8.216  33.888   7.218  1.00 99.99            
ATOM   2736  C   LEU A 371       7.506  35.183   7.513  1.00 99.99            
ATOM   2737  O   LEU A 371       8.118  36.238   7.363  1.00 99.99            
ATOM   2738  CB  LEU A 371       8.697  33.927   5.767  1.00 99.99            
ATOM   2739  CG  LEU A 371       9.709  32.801   5.506  1.00 99.99            
ATOM   2740  CD1 LEU A 371      10.121  32.752   4.037  1.00 99.99            
ATOM   2741  CD2 LEU A 371      10.917  32.924   6.449  1.00 99.99            
ATOM   2742  N   MET A 372       6.200  35.185   7.824  1.00 99.99            
ATOM   2743  CA  MET A 372       5.434  36.408   7.856  1.00 99.99            
ATOM   2744  C   MET A 372       5.994  37.502   8.727  1.00 99.99            
ATOM   2745  O   MET A 372       6.403  37.293   9.869  1.00 99.99            
ATOM   2746  CB  MET A 372       3.978  36.175   8.292  1.00 99.99            
ATOM   2747  CG  MET A 372       3.242  35.201   7.373  1.00 99.99            
ATOM   2748  SD  MET A 372       3.207  35.713   5.631  1.00 99.99            
ATOM   2749  CE  MET A 372       2.250  37.224   5.935  1.00 99.99            
ATOM   2750  N   VAL A 373       5.988  38.734   8.163  1.00 99.99            
ATOM   2751  CA  VAL A 373       6.395  39.951   8.812  1.00 99.99            
ATOM   2752  C   VAL A 373       5.309  40.945   8.521  1.00 99.99            
ATOM   2753  O   VAL A 373       4.490  40.731   7.628  1.00 99.99            
ATOM   2754  CB  VAL A 373       7.683  40.522   8.293  1.00 99.99            
ATOM   2755  CG1 VAL A 373       8.811  39.524   8.599  1.00 99.99            
ATOM   2756  CG2 VAL A 373       7.520  40.840   6.799  1.00 99.99            
ATOM   2757  N   GLU A 374       5.285  42.070   9.266  1.00 99.99            
ATOM   2758  CA  GLU A 374       4.222  43.034   9.173  1.00 99.99            
ATOM   2759  C   GLU A 374       4.109  43.615   7.795  1.00 99.99            
ATOM   2760  O   GLU A 374       3.007  43.757   7.267  1.00 99.99            
ATOM   2761  CB  GLU A 374       4.391  44.209  10.156  1.00 99.99            
ATOM   2762  CG  GLU A 374       4.182  43.825  11.622  1.00 99.99            
ATOM   2763  CD  GLU A 374       5.439  43.138  12.144  1.00 99.99            
ATOM   2764  OE1 GLU A 374       6.445  43.074  11.388  1.00 99.99            
ATOM   2765  OE2 GLU A 374       5.409  42.672  13.314  1.00 99.99            
ATOM   2766  N   GLU A 375       5.236  43.945   7.145  1.00 99.99            
ATOM   2767  CA  GLU A 375       5.148  44.621   5.879  1.00 99.99            
ATOM   2768  C   GLU A 375       4.414  43.758   4.898  1.00 99.99            
ATOM   2769  O   GLU A 375       3.559  44.242   4.159  1.00 99.99            
ATOM   2770  CB  GLU A 375       6.533  44.930   5.292  1.00 99.99            
ATOM   2771  CG  GLU A 375       7.344  45.884   6.169  1.00 99.99            
ATOM   2772  CD  GLU A 375       8.682  46.111   5.492  1.00 99.99            
ATOM   2773  OE1 GLU A 375       8.688  46.713   4.385  1.00 99.99            
ATOM   2774  OE2 GLU A 375       9.719  45.688   6.069  1.00 99.99            
ATOM   2775  N   TYR A 376       4.749  42.459   4.852  1.00 99.99            
ATOM   2776  CA  TYR A 376       4.125  41.529   3.950  1.00 99.99            
ATOM   2777  C   TYR A 376       2.719  41.227   4.357  1.00 99.99            
ATOM   2778  O   TYR A 376       1.859  41.013   3.505  1.00 99.99            
ATOM   2779  CB  TYR A 376       4.884  40.202   3.819  1.00 99.99            
ATOM   2780  CG  TYR A 376       6.117  40.519   3.050  1.00 99.99            
ATOM   2781  CD1 TYR A 376       6.082  40.492   1.678  1.00 99.99            
ATOM   2782  CD2 TYR A 376       7.289  40.860   3.681  1.00 99.99            
ATOM   2783  CE1 TYR A 376       7.200  40.787   0.936  1.00 99.99            
ATOM   2784  CE2 TYR A 376       8.414  41.154   2.945  1.00 99.99            
ATOM   2785  CZ  TYR A 376       8.371  41.117   1.571  1.00 99.99            
ATOM   2786  OH  TYR A 376       9.523  41.420   0.816  1.00 99.99            
ATOM   2787  N   LEU A 377       2.462  41.164   5.677  1.00 99.99            
ATOM   2788  CA  LEU A 377       1.168  40.820   6.193  1.00 99.99            
ATOM   2789  C   LEU A 377       0.191  41.861   5.753  1.00 99.99            
ATOM   2790  O   LEU A 377      -0.977  41.565   5.505  1.00 99.99            
ATOM   2791  CB  LEU A 377       1.142  40.762   7.732  1.00 99.99            
ATOM   2792  CG  LEU A 377      -0.231  40.398   8.332  1.00 99.99            
ATOM   2793  CD1 LEU A 377      -0.681  38.992   7.900  1.00 99.99            
ATOM   2794  CD2 LEU A 377      -0.225  40.560   9.859  1.00 99.99            
ATOM   2795  N   LYS A 378       0.648  43.121   5.656  1.00 99.99            
ATOM   2796  CA  LYS A 378      -0.208  44.204   5.274  1.00 99.99            
ATOM   2797  C   LYS A 378      -0.757  43.921   3.910  1.00 99.99            
ATOM   2798  O   LYS A 378      -1.943  44.123   3.656  1.00 99.99            
ATOM   2799  CB  LYS A 378       0.555  45.538   5.204  1.00 99.99            
ATOM   2800  CG  LYS A 378      -0.340  46.766   5.028  1.00 99.99            
ATOM   2801  CD  LYS A 378      -1.177  47.095   6.267  1.00 99.99            
ATOM   2802  CE  LYS A 378      -2.010  48.370   6.119  1.00 99.99            
ATOM   2803  NZ  LYS A 378      -2.827  48.584   7.336  1.00 99.99            
ATOM   2804  N   ASN A 379       0.100  43.452   2.984  1.00 99.99            
ATOM   2805  CA  ASN A 379      -0.319  43.175   1.639  1.00 99.99            
ATOM   2806  C   ASN A 379      -1.248  41.997   1.604  1.00 99.99            
ATOM   2807  O   ASN A 379      -2.240  42.004   0.877  1.00 99.99            
ATOM   2808  CB  ASN A 379       0.854  42.872   0.691  1.00 99.99            
ATOM   2809  CG  ASN A 379       0.292  42.737  -0.717  1.00 99.99            
ATOM   2810  OD1 ASN A 379       0.268  41.648  -1.288  1.00 99.99            
ATOM   2811  ND2 ASN A 379      -0.191  43.872  -1.292  1.00 99.99            
ATOM   2812  N   SER A 380      -0.954  40.941   2.387  1.00 99.99            
ATOM   2813  CA  SER A 380      -1.783  39.766   2.333  1.00 99.99            
ATOM   2814  C   SER A 380      -3.170  40.121   2.788  1.00 99.99            
ATOM   2815  O   SER A 380      -4.171  39.727   2.196  1.00 99.99            
ATOM   2816  CB  SER A 380      -1.277  38.634   3.242  1.00 99.99            
ATOM   2817  OG  SER A 380      -0.001  38.194   2.800  1.00 99.99            
ATOM   2818  N   ALA A 381      -3.221  40.871   3.891  1.00 99.99            
ATOM   2819  CA  ALA A 381      -4.306  41.408   4.658  1.00 99.99            
ATOM   2820  C   ALA A 381      -5.006  42.564   4.003  1.00 99.99            
ATOM   2821  O   ALA A 381      -5.747  43.252   4.698  1.00 99.99            
ATOM   2822  CB  ALA A 381      -3.885  41.859   6.067  1.00 99.99            
ATOM   2823  N   CYS A 382      -4.636  42.962   2.767  1.00 99.99            
ATOM   2824  CA  CYS A 382      -5.163  44.172   2.186  1.00 99.99            
ATOM   2825  C   CYS A 382      -6.664  44.199   2.186  1.00 99.99            
ATOM   2826  O   CYS A 382      -7.332  43.261   2.619  1.00 99.99            
ATOM   2827  CB  CYS A 382      -4.651  44.487   0.761  1.00 99.99            
ATOM   2828  SG  CYS A 382      -5.665  43.829  -0.595  1.00 99.99            
ATOM   2829  N   GLU A 383      -7.234  45.343   1.744  1.00 99.99            
ATOM   2830  CA  GLU A 383      -8.655  45.537   1.756  1.00 99.99            
ATOM   2831  C   GLU A 383      -9.317  44.468   0.948  1.00 99.99            
ATOM   2832  O   GLU A 383      -8.938  44.192  -0.189  1.00 99.99            
ATOM   2833  CB  GLU A 383      -9.100  46.891   1.172  1.00 99.99            
ATOM   2834  CG  GLU A 383      -8.875  48.075   2.112  1.00 99.99            
ATOM   2835  CD  GLU A 383     -10.149  48.266   2.927  1.00 99.99            
ATOM   2836  OE1 GLU A 383     -11.144  48.776   2.348  1.00 99.99            
ATOM   2837  OE2 GLU A 383     -10.145  47.903   4.133  1.00 99.99            
ATOM   2838  N   ASP A 384     -10.381  43.887   1.532  1.00 99.99            
ATOM   2839  CA  ASP A 384     -11.196  42.863   0.945  1.00 99.99            
ATOM   2840  C   ASP A 384     -10.497  41.540   0.875  1.00 99.99            
ATOM   2841  O   ASP A 384     -10.971  40.635   0.191  1.00 99.99            
ATOM   2842  CB  ASP A 384     -11.654  43.222  -0.478  1.00 99.99            
ATOM   2843  CG  ASP A 384     -12.632  44.383  -0.371  1.00 99.99            
ATOM   2844  OD1 ASP A 384     -13.109  44.655   0.763  1.00 99.99            
ATOM   2845  OD2 ASP A 384     -12.918  45.013  -1.424  1.00 99.99            
ATOM   2846  N   ALA A 385      -9.376  41.361   1.593  1.00 99.99            
ATOM   2847  CA  ALA A 385      -8.758  40.064   1.593  1.00 99.99            
ATOM   2848  C   ALA A 385      -9.489  39.212   2.588  1.00 99.99            
ATOM   2849  O   ALA A 385      -9.987  39.723   3.589  1.00 99.99            
ATOM   2850  CB  ALA A 385      -7.277  40.095   2.009  1.00 99.99            
ATOM   2851  N   TRP A 386      -9.604  37.896   2.297  1.00 99.99            
ATOM   2852  CA  TRP A 386     -10.143  36.893   3.189  1.00 99.99            
ATOM   2853  C   TRP A 386     -11.386  37.404   3.864  1.00 99.99            
ATOM   2854  O   TRP A 386     -11.473  37.384   5.089  1.00 99.99            
ATOM   2855  CB  TRP A 386      -9.135  36.532   4.289  1.00 99.99            
ATOM   2856  CG  TRP A 386      -7.827  36.027   3.733  1.00 99.99            
ATOM   2857  CD1 TRP A 386      -7.580  35.336   2.584  1.00 99.99            
ATOM   2858  CD2 TRP A 386      -6.552  36.274   4.342  1.00 99.99            
ATOM   2859  NE1 TRP A 386      -6.227  35.135   2.437  1.00 99.99            
ATOM   2860  CE2 TRP A 386      -5.584  35.711   3.512  1.00 99.99            
ATOM   2861  CE3 TRP A 386      -6.217  36.928   5.493  1.00 99.99            
ATOM   2862  CZ2 TRP A 386      -4.255  35.795   3.824  1.00 99.99            
ATOM   2863  CZ3 TRP A 386      -4.879  37.002   5.810  1.00 99.99            
ATOM   2864  CH2 TRP A 386      -3.919  36.446   4.991  1.00 99.99            
ATOM   2865  N   PRO A 387     -12.351  37.851   3.116  1.00 99.99            
ATOM   2866  CA  PRO A 387     -13.533  38.450   3.675  1.00 99.99            
ATOM   2867  C   PRO A 387     -14.212  37.646   4.754  1.00 99.99            
ATOM   2868  O   PRO A 387     -14.676  38.245   5.724  1.00 99.99            
ATOM   2869  CB  PRO A 387     -14.463  38.677   2.485  1.00 99.99            
ATOM   2870  CG  PRO A 387     -14.063  37.558   1.504  1.00 99.99            
ATOM   2871  CD  PRO A 387     -12.563  37.353   1.767  1.00 99.99            
ATOM   2872  N   SER A 388     -14.341  36.318   4.582  1.00 99.99            
ATOM   2873  CA  SER A 388     -15.033  35.432   5.487  1.00 99.99            
ATOM   2874  C   SER A 388     -14.183  34.947   6.634  1.00 99.99            
ATOM   2875  O   SER A 388     -14.693  34.253   7.514  1.00 99.99            
ATOM   2876  CB  SER A 388     -15.553  34.169   4.779  1.00 99.99            
ATOM   2877  OG  SER A 388     -16.486  34.527   3.770  1.00 99.99            
ATOM   2878  N   LEU A 389     -12.878  35.273   6.662  1.00 99.99            
ATOM   2879  CA  LEU A 389     -11.973  34.653   7.598  1.00 99.99            
ATOM   2880  C   LEU A 389     -12.325  34.954   9.030  1.00 99.99            
ATOM   2881  O   LEU A 389     -12.347  36.109   9.450  1.00 99.99            
ATOM   2882  CB  LEU A 389     -10.518  35.104   7.365  1.00 99.99            
ATOM   2883  CG  LEU A 389      -9.466  34.296   8.140  1.00 99.99            
ATOM   2884  CD1 LEU A 389      -9.375  32.859   7.598  1.00 99.99            
ATOM   2885  CD2 LEU A 389      -8.107  35.016   8.151  1.00 99.99            
ATOM   2886  N   GLN A 390     -12.715  33.898   9.782  1.00 99.99            
ATOM   2887  CA  GLN A 390     -12.986  33.913  11.195  1.00 99.99            
ATOM   2888  C   GLN A 390     -11.762  33.706  12.056  1.00 99.99            
ATOM   2889  O   GLN A 390     -11.606  34.360  13.088  1.00 99.99            
ATOM   2890  CB  GLN A 390     -14.038  32.855  11.562  1.00 99.99            
ATOM   2891  CG  GLN A 390     -13.604  31.434  11.207  1.00 99.99            
ATOM   2892  CD  GLN A 390     -14.760  30.495  11.513  1.00 99.99            
ATOM   2893  OE1 GLN A 390     -15.863  30.933  11.835  1.00 99.99            
ATOM   2894  NE2 GLN A 390     -14.505  29.163  11.403  1.00 99.99            
ATOM   2895  N   THR A 391     -10.863  32.772  11.667  1.00 99.99            
ATOM   2896  CA  THR A 391      -9.750  32.440  12.519  1.00 99.99            
ATOM   2897  C   THR A 391      -8.471  32.497  11.739  1.00 99.99            
ATOM   2898  O   THR A 391      -8.372  31.946  10.643  1.00 99.99            
ATOM   2899  CB  THR A 391      -9.849  31.059  13.105  1.00 99.99            
ATOM   2900  OG1 THR A 391     -11.036  30.941  13.873  1.00 99.99            
ATOM   2901  CG2 THR A 391      -8.622  30.797  13.993  1.00 99.99            
ATOM   2902  N   LEU A 392      -7.452  33.170  12.315  1.00 99.99            
ATOM   2903  CA  LEU A 392      -6.172  33.314  11.682  1.00 99.99            
ATOM   2904  C   LEU A 392      -5.116  32.865  12.651  1.00 99.99            
ATOM   2905  O   LEU A 392      -5.078  33.338  13.787  1.00 99.99            
ATOM   2906  CB  LEU A 392      -5.867  34.775  11.306  1.00 99.99            
ATOM   2907  CG  LEU A 392      -4.499  34.995  10.637  1.00 99.99            
ATOM   2908  CD1 LEU A 392      -4.383  34.216   9.320  1.00 99.99            
ATOM   2909  CD2 LEU A 392      -4.211  36.495  10.464  1.00 99.99            
ATOM   2910  N   ILE A 393      -4.233  31.928  12.229  1.00 99.99            
ATOM   2911  CA  ILE A 393      -3.193  31.464  13.115  1.00 99.99            
ATOM   2912  C   ILE A 393      -1.838  31.754  12.523  1.00 99.99            
ATOM   2913  O   ILE A 393      -1.417  31.126  11.555  1.00 99.99            
ATOM   2914  CB  ILE A 393      -3.259  29.988  13.379  1.00 99.99            
ATOM   2915  CG1 ILE A 393      -4.599  29.632  14.047  1.00 99.99            
ATOM   2916  CG2 ILE A 393      -2.031  29.596  14.219  1.00 99.99            
ATOM   2917  CD1 ILE A 393      -4.886  28.133  14.070  1.00 99.99            
ATOM   2918  N   LEU A 394      -1.193  32.803  13.070  1.00 99.99            
ATOM   2919  CA  LEU A 394       0.110  33.390  12.862  1.00 99.99            
ATOM   2920  C   LEU A 394       1.215  32.827  13.723  1.00 99.99            
ATOM   2921  O   LEU A 394       2.288  33.428  13.773  1.00 99.99            
ATOM   2922  CB  LEU A 394       0.090  34.912  13.060  1.00 99.99            
ATOM   2923  CG  LEU A 394      -0.801  35.605  12.015  1.00 99.99            
ATOM   2924  CD1 LEU A 394      -0.818  37.130  12.206  1.00 99.99            
ATOM   2925  CD2 LEU A 394      -0.409  35.184  10.588  1.00 99.99            
ATOM   2926  N   ARG A 395       0.975  31.805  14.567  1.00 99.99            
ATOM   2927  CA  ARG A 395       2.024  31.448  15.493  1.00 99.99            
ATOM   2928  C   ARG A 395       3.309  31.096  14.792  1.00 99.99            
ATOM   2929  O   ARG A 395       3.340  30.708  13.630  1.00 99.99            
ATOM   2930  CB  ARG A 395       1.669  30.326  16.486  1.00 99.99            
ATOM   2931  CG  ARG A 395       1.268  29.010  15.834  1.00 99.99            
ATOM   2932  CD  ARG A 395       1.091  27.864  16.830  1.00 99.99            
ATOM   2933  NE  ARG A 395       2.448  27.345  17.144  1.00 99.99            
ATOM   2934  CZ  ARG A 395       2.994  26.390  16.338  1.00 99.99            
ATOM   2935  NH1 ARG A 395       2.284  25.908  15.277  1.00 99.99            
ATOM   2936  NH2 ARG A 395       4.247  25.912  16.587  1.00 99.99            
ATOM   2937  N   GLN A 396       4.430  31.269  15.519  1.00 99.99            
ATOM   2938  CA  GLN A 396       5.779  31.026  15.081  1.00 99.99            
ATOM   2939  C   GLN A 396       6.116  31.650  13.766  1.00 99.99            
ATOM   2940  O   GLN A 396       6.499  30.962  12.821  1.00 99.99            
ATOM   2941  CB  GLN A 396       6.207  29.550  15.071  1.00 99.99            
ATOM   2942  CG  GLN A 396       6.439  29.012  16.483  1.00 99.99            
ATOM   2943  CD  GLN A 396       7.169  27.679  16.400  1.00 99.99            
ATOM   2944  OE1 GLN A 396       6.755  26.692  17.006  1.00 99.99            
ATOM   2945  NE2 GLN A 396       8.300  27.651  15.645  1.00 99.99            
ATOM   2946  N   ASN A 397       6.001  32.990  13.689  1.00 99.99            
ATOM   2947  CA  ASN A 397       6.363  33.751  12.524  1.00 99.99            
ATOM   2948  C   ASN A 397       7.390  34.758  12.965  1.00 99.99            
ATOM   2949  O   ASN A 397       8.029  34.596  14.001  1.00 99.99            
ATOM   2950  CB  ASN A 397       5.206  34.552  11.905  1.00 99.99            
ATOM   2951  CG  ASN A 397       4.283  33.579  11.193  1.00 99.99            
ATOM   2952  OD1 ASN A 397       3.061  33.693  11.264  1.00 99.99            
ATOM   2953  ND2 ASN A 397       4.885  32.592  10.482  1.00 99.99            
ATOM   2954  N   HIS A 398       7.660  35.744  12.091  1.00 99.99            
ATOM   2955  CA  HIS A 398       8.562  36.866  12.204  1.00 99.99            
ATOM   2956  C   HIS A 398       8.010  38.118  12.845  1.00 99.99            
ATOM   2957  O   HIS A 398       8.722  39.118  12.869  1.00 99.99            
ATOM   2958  CB  HIS A 398       9.203  37.264  10.866  1.00 99.99            
ATOM   2959  CG  HIS A 398      10.332  36.345  10.509  1.00 99.99            
ATOM   2960  ND1 HIS A 398      10.174  35.100   9.944  1.00 99.99            
ATOM   2961  CD2 HIS A 398      11.673  36.510  10.675  1.00 99.99            
ATOM   2962  CE1 HIS A 398      11.418  34.575   9.802  1.00 99.99            
ATOM   2963  NE2 HIS A 398      12.360  35.395  10.231  1.00 99.99            
ATOM   2964  N   LEU A 399       6.726  38.169  13.251  1.00 99.99            
ATOM   2965  CA  LEU A 399       6.109  39.405  13.687  1.00 99.99            
ATOM   2966  C   LEU A 399       6.774  40.023  14.891  1.00 99.99            
ATOM   2967  O   LEU A 399       6.979  39.360  15.905  1.00 99.99            
ATOM   2968  CB  LEU A 399       4.632  39.201  14.055  1.00 99.99            
ATOM   2969  CG  LEU A 399       3.790  38.642  12.895  1.00 99.99            
ATOM   2970  CD1 LEU A 399       2.325  38.452  13.313  1.00 99.99            
ATOM   2971  CD2 LEU A 399       3.948  39.499  11.630  1.00 99.99            
ATOM   2972  N   ALA A 400       7.254  41.284  14.736  1.00 99.99            
ATOM   2973  CA  ALA A 400       7.808  42.155  15.747  1.00 99.99            
ATOM   2974  C   ALA A 400       6.824  42.961  16.567  1.00 99.99            
ATOM   2975  O   ALA A 400       7.002  43.100  17.776  1.00 99.99            
ATOM   2976  CB  ALA A 400       8.809  43.161  15.157  1.00 99.99            
ATOM   2977  N   SER A 401       5.769  43.550  15.946  1.00 99.99            
ATOM   2978  CA  SER A 401       5.024  44.519  16.720  1.00 99.99            
ATOM   2979  C   SER A 401       3.556  44.225  16.761  1.00 99.99            
ATOM   2980  O   SER A 401       2.911  44.007  15.737  1.00 99.99            
ATOM   2981  CB  SER A 401       5.138  45.957  16.189  1.00 99.99            
ATOM   2982  OG  SER A 401       4.344  46.102  15.024  1.00 99.99            
ATOM   2983  N   LEU A 402       2.991  44.256  17.987  1.00 99.99            
ATOM   2984  CA  LEU A 402       1.591  44.040  18.215  1.00 99.99            
ATOM   2985  C   LEU A 402       0.786  45.146  17.609  1.00 99.99            
ATOM   2986  O   LEU A 402      -0.243  44.900  16.987  1.00 99.99            
ATOM   2987  CB  LEU A 402       1.194  44.022  19.705  1.00 99.99            
ATOM   2988  CG  LEU A 402       1.588  42.758  20.487  1.00 99.99            
ATOM   2989  CD1 LEU A 402       1.140  42.862  21.953  1.00 99.99            
ATOM   2990  CD2 LEU A 402       1.043  41.491  19.808  1.00 99.99            
ATOM   2991  N   GLU A 403       1.240  46.402  17.776  1.00 99.99            
ATOM   2992  CA  GLU A 403       0.480  47.540  17.344  1.00 99.99            
ATOM   2993  C   GLU A 403       0.273  47.484  15.863  1.00 99.99            
ATOM   2994  O   GLU A 403      -0.851  47.612  15.381  1.00 99.99            
ATOM   2995  CB  GLU A 403       1.213  48.856  17.654  1.00 99.99            
ATOM   2996  CG  GLU A 403       0.450  50.118  17.253  1.00 99.99            
ATOM   2997  CD  GLU A 403       1.321  51.307  17.631  1.00 99.99            
ATOM   2998  OE1 GLU A 403       2.511  51.080  17.969  1.00 99.99            
ATOM   2999  OE2 GLU A 403       0.807  52.456  17.585  1.00 99.99            
ATOM   3000  N   LYS A 404       1.358  47.259  15.100  1.00 99.99            
ATOM   3001  CA  LYS A 404       1.263  47.247  13.669  1.00 99.99            
ATOM   3002  C   LYS A 404       0.422  46.089  13.237  1.00 99.99            
ATOM   3003  O   LYS A 404      -0.367  46.198  12.299  1.00 99.99            
ATOM   3004  CB  LYS A 404       2.615  47.068  12.954  1.00 99.99            
ATOM   3005  CG  LYS A 404       3.586  48.243  13.077  1.00 99.99            
ATOM   3006  CD  LYS A 404       4.970  47.915  12.510  1.00 99.99            
ATOM   3007  CE  LYS A 404       5.987  49.051  12.621  1.00 99.99            
ATOM   3008  NZ  LYS A 404       7.280  48.628  12.038  1.00 99.99            
ATOM   3009  N   THR A 405       0.588  44.936  13.908  1.00 99.99            
ATOM   3010  CA  THR A 405      -0.098  43.739  13.523  1.00 99.99            
ATOM   3011  C   THR A 405      -1.578  43.927  13.649  1.00 99.99            
ATOM   3012  O   THR A 405      -2.336  43.581  12.744  1.00 99.99            
ATOM   3013  CB  THR A 405       0.281  42.559  14.370  1.00 99.99            
ATOM   3014  OG1 THR A 405       1.672  42.300  14.250  1.00 99.99            
ATOM   3015  CG2 THR A 405      -0.529  41.336  13.909  1.00 99.99            
ATOM   3016  N   GLY A 406      -2.030  44.499  14.776  1.00 99.99            
ATOM   3017  CA  GLY A 406      -3.438  44.659  15.000  1.00 99.99            
ATOM   3018  C   GLY A 406      -4.014  45.562  13.956  1.00 99.99            
ATOM   3019  O   GLY A 406      -5.105  45.318  13.442  1.00 99.99            
ATOM   3020  N   GLU A 407      -3.288  46.643  13.616  1.00 99.99            
ATOM   3021  CA  GLU A 407      -3.777  47.614  12.682  1.00 99.99            
ATOM   3022  C   GLU A 407      -3.942  46.982  11.336  1.00 99.99            
ATOM   3023  O   GLU A 407      -4.909  47.258  10.627  1.00 99.99            
ATOM   3024  CB  GLU A 407      -2.822  48.810  12.532  1.00 99.99            
ATOM   3025  CG  GLU A 407      -3.353  49.920  11.621  1.00 99.99            
ATOM   3026  CD  GLU A 407      -2.381  51.088  11.703  1.00 99.99            
ATOM   3027  OE1 GLU A 407      -1.824  51.314  12.810  1.00 99.99            
ATOM   3028  OE2 GLU A 407      -2.181  51.769  10.662  1.00 99.99            
ATOM   3029  N   THR A 408      -3.006  46.100  10.947  1.00 99.99            
ATOM   3030  CA  THR A 408      -3.051  45.523   9.635  1.00 99.99            
ATOM   3031  C   THR A 408      -4.273  44.659   9.474  1.00 99.99            
ATOM   3032  O   THR A 408      -4.870  44.615   8.402  1.00 99.99            
ATOM   3033  CB  THR A 408      -1.842  44.697   9.295  1.00 99.99            
ATOM   3034  OG1 THR A 408      -1.804  44.463   7.896  1.00 99.99            
ATOM   3035  CG2 THR A 408      -1.906  43.357  10.044  1.00 99.99            
ATOM   3036  N   LEU A 409      -4.662  43.952  10.549  1.00 99.99            
ATOM   3037  CA  LEU A 409      -5.752  43.009  10.620  1.00 99.99            
ATOM   3038  C   LEU A 409      -7.104  43.663  10.524  1.00 99.99            
ATOM   3039  O   LEU A 409      -8.110  42.978  10.348  1.00 99.99            
ATOM   3040  CB  LEU A 409      -5.711  42.151  11.893  1.00 99.99            
ATOM   3041  CG  LEU A 409      -4.466  41.250  11.942  1.00 99.99            
ATOM   3042  CD1 LEU A 409      -4.444  40.391  13.213  1.00 99.99            
ATOM   3043  CD2 LEU A 409      -4.325  40.422  10.654  1.00 99.99            
ATOM   3044  N   LEU A 410      -7.183  44.996  10.674  1.00 99.99            
ATOM   3045  CA  LEU A 410      -8.435  45.707  10.733  1.00 99.99            
ATOM   3046  C   LEU A 410      -9.264  45.405   9.518  1.00 99.99            
ATOM   3047  O   LEU A 410     -10.488  45.535   9.547  1.00 99.99            
ATOM   3048  CB  LEU A 410      -8.239  47.231  10.793  1.00 99.99            
ATOM   3049  CG  LEU A 410      -7.511  47.702  12.067  1.00 99.99            
ATOM   3050  CD1 LEU A 410      -7.336  49.228  12.084  1.00 99.99            
ATOM   3051  CD2 LEU A 410      -8.203  47.169  13.332  1.00 99.99            
ATOM   3052  N   THR A 411      -8.618  45.029   8.407  1.00 99.99            
ATOM   3053  CA  THR A 411      -9.253  44.730   7.156  1.00 99.99            
ATOM   3054  C   THR A 411     -10.175  43.550   7.305  1.00 99.99            
ATOM   3055  O   THR A 411     -11.140  43.430   6.551  1.00 99.99            
ATOM   3056  CB  THR A 411      -8.251  44.347   6.113  1.00 99.99            
ATOM   3057  OG1 THR A 411      -7.292  45.380   5.960  1.00 99.99            
ATOM   3058  CG2 THR A 411      -8.991  44.106   4.791  1.00 99.99            
ATOM   3059  N   LEU A 412      -9.874  42.622   8.235  1.00 99.99            
ATOM   3060  CA  LEU A 412     -10.663  41.426   8.376  1.00 99.99            
ATOM   3061  C   LEU A 412     -11.758  41.683   9.373  1.00 99.99            
ATOM   3062  O   LEU A 412     -11.593  41.493  10.575  1.00 99.99            
ATOM   3063  CB  LEU A 412      -9.820  40.255   8.907  1.00 99.99            
ATOM   3064  CG  LEU A 412      -8.580  39.967   8.033  1.00 99.99            
ATOM   3065  CD1 LEU A 412      -7.758  38.791   8.589  1.00 99.99            
ATOM   3066  CD2 LEU A 412      -8.964  39.776   6.555  1.00 99.99            
ATOM   3067  N   LYS A 413     -12.941  42.074   8.873  1.00 99.99            
ATOM   3068  CA  LYS A 413     -14.068  42.458   9.671  1.00 99.99            
ATOM   3069  C   LYS A 413     -14.626  41.311  10.472  1.00 99.99            
ATOM   3070  O   LYS A 413     -15.117  41.510  11.581  1.00 99.99            
ATOM   3071  CB  LYS A 413     -15.151  43.075   8.782  1.00 99.99            
ATOM   3072  CG  LYS A 413     -14.628  44.381   8.180  1.00 99.99            
ATOM   3073  CD  LYS A 413     -15.314  44.812   6.889  1.00 99.99            
ATOM   3074  CE  LYS A 413     -14.750  44.112   5.652  1.00 99.99            
ATOM   3075  NZ  LYS A 413     -15.228  44.783   4.424  1.00 99.99            
ATOM   3076  N   ASN A 414     -14.622  40.096   9.900  1.00 99.99            
ATOM   3077  CA  ASN A 414     -15.140  38.874  10.471  1.00 99.99            
ATOM   3078  C   ASN A 414     -14.229  38.203  11.468  1.00 99.99            
ATOM   3079  O   ASN A 414     -14.659  37.261  12.133  1.00 99.99            
ATOM   3080  CB  ASN A 414     -15.489  37.818   9.410  1.00 99.99            
ATOM   3081  CG  ASN A 414     -16.761  38.267   8.709  1.00 99.99            
ATOM   3082  OD1 ASN A 414     -17.666  38.817   9.331  1.00 99.99            
ATOM   3083  ND2 ASN A 414     -16.830  38.027   7.371  1.00 99.99            
ATOM   3084  N   LEU A 415     -12.936  38.579  11.542  1.00 99.99            
ATOM   3085  CA  LEU A 415     -11.981  37.836  12.329  1.00 99.99            
ATOM   3086  C   LEU A 415     -12.304  37.862  13.804  1.00 99.99            
ATOM   3087  O   LEU A 415     -12.301  38.920  14.429  1.00 99.99            
ATOM   3088  CB  LEU A 415     -10.555  38.385  12.143  1.00 99.99            
ATOM   3089  CG  LEU A 415      -9.451  37.533  12.789  1.00 99.99            
ATOM   3090  CD1 LEU A 415      -9.318  36.173  12.082  1.00 99.99            
ATOM   3091  CD2 LEU A 415      -8.122  38.305  12.850  1.00 99.99            
ATOM   3092  N   THR A 416     -12.693  36.688  14.362  1.00 99.99            
ATOM   3093  CA  THR A 416     -12.953  36.444  15.760  1.00 99.99            
ATOM   3094  C   THR A 416     -11.753  35.983  16.555  1.00 99.99            
ATOM   3095  O   THR A 416     -11.618  36.325  17.730  1.00 99.99            
ATOM   3096  CB  THR A 416     -14.036  35.430  15.956  1.00 99.99            
ATOM   3097  OG1 THR A 416     -13.633  34.171  15.435  1.00 99.99            
ATOM   3098  CG2 THR A 416     -15.290  35.928  15.218  1.00 99.99            
ATOM   3099  N   ASN A 417     -10.859  35.156  15.961  1.00 99.99            
ATOM   3100  CA  ASN A 417      -9.825  34.550  16.763  1.00 99.99            
ATOM   3101  C   ASN A 417      -8.475  34.751  16.143  1.00 99.99            
ATOM   3102  O   ASN A 417      -8.295  34.526  14.947  1.00 99.99            
ATOM   3103  CB  ASN A 417     -10.001  33.029  16.904  1.00 99.99            
ATOM   3104  CG  ASN A 417     -11.331  32.759  17.594  1.00 99.99            
ATOM   3105  OD1 ASN A 417     -11.931  31.701  17.412  1.00 99.99            
ATOM   3106  ND2 ASN A 417     -11.809  33.743  18.400  1.00 99.99            
ATOM   3107  N   ILE A 418      -7.476  35.168  16.960  1.00 99.99            
ATOM   3108  CA  ILE A 418      -6.148  35.340  16.443  1.00 99.99            
ATOM   3109  C   ILE A 418      -5.160  34.650  17.338  1.00 99.99            
ATOM   3110  O   ILE A 418      -5.248  34.748  18.562  1.00 99.99            
ATOM   3111  CB  ILE A 418      -5.702  36.769  16.300  1.00 99.99            
ATOM   3112  CG1 ILE A 418      -6.500  37.481  15.194  1.00 99.99            
ATOM   3113  CG2 ILE A 418      -4.186  36.774  16.047  1.00 99.99            
ATOM   3114  CD1 ILE A 418      -6.208  38.979  15.107  1.00 99.99            
ATOM   3115  N   ASP A 419      -4.194  33.920  16.727  1.00 99.99            
ATOM   3116  CA  ASP A 419      -3.175  33.224  17.471  1.00 99.99            
ATOM   3117  C   ASP A 419      -1.835  33.665  16.945  1.00 99.99            
ATOM   3118  O   ASP A 419      -1.378  33.192  15.907  1.00 99.99            
ATOM   3119  CB  ASP A 419      -3.246  31.694  17.309  1.00 99.99            
ATOM   3120  CG  ASP A 419      -2.244  31.058  18.261  1.00 99.99            
ATOM   3121  OD1 ASP A 419      -1.508  31.817  18.946  1.00 99.99            
ATOM   3122  OD2 ASP A 419      -2.199  29.801  18.321  1.00 99.99            
ATOM   3123  N   ILE A 420      -1.269  34.691  17.610  1.00 99.99            
ATOM   3124  CA  ILE A 420      -0.009  35.379  17.467  1.00 99.99            
ATOM   3125  C   ILE A 420       1.130  34.704  18.197  1.00 99.99            
ATOM   3126  O   ILE A 420       2.260  35.189  18.178  1.00 99.99            
ATOM   3127  CB  ILE A 420      -0.063  36.798  17.949  1.00 99.99            
ATOM   3128  CG1 ILE A 420      -1.336  37.513  17.489  1.00 99.99            
ATOM   3129  CG2 ILE A 420       1.127  37.513  17.311  1.00 99.99            
ATOM   3130  CD1 ILE A 420      -1.470  38.908  18.100  1.00 99.99            
ATOM   3131  N   SER A 421       0.840  33.707  19.045  1.00 99.99            
ATOM   3132  CA  SER A 421       1.835  33.171  19.941  1.00 99.99            
ATOM   3133  C   SER A 421       3.109  32.809  19.233  1.00 99.99            
ATOM   3134  O   SER A 421       3.169  32.717  18.008  1.00 99.99            
ATOM   3135  CB  SER A 421       1.361  31.912  20.685  1.00 99.99            
ATOM   3136  OG  SER A 421       1.190  30.845  19.763  1.00 99.99            
ATOM   3137  N   LYS A 422       4.185  32.630  20.033  1.00 99.99            
ATOM   3138  CA  LYS A 422       5.464  32.211  19.534  1.00 99.99            
ATOM   3139  C   LYS A 422       6.054  33.266  18.642  1.00 99.99            
ATOM   3140  O   LYS A 422       6.858  32.951  17.765  1.00 99.99            
ATOM   3141  CB  LYS A 422       5.337  30.963  18.644  1.00 99.99            
ATOM   3142  CG  LYS A 422       4.647  29.754  19.280  1.00 99.99            
ATOM   3143  CD  LYS A 422       5.436  29.059  20.384  1.00 99.99            
ATOM   3144  CE  LYS A 422       4.811  27.723  20.785  1.00 99.99            
ATOM   3145  NZ  LYS A 422       4.756  26.826  19.608  1.00 99.99            
ATOM   3146  N   ASN A 423       5.680  34.544  18.832  1.00 99.99            
ATOM   3147  CA  ASN A 423       6.265  35.601  18.050  1.00 99.99            
ATOM   3148  C   ASN A 423       6.930  36.516  19.024  1.00 99.99            
ATOM   3149  O   ASN A 423       6.435  36.706  20.132  1.00 99.99            
ATOM   3150  CB  ASN A 423       5.248  36.431  17.246  1.00 99.99            
ATOM   3151  CG  ASN A 423       4.803  35.603  16.047  1.00 99.99            
ATOM   3152  OD1 ASN A 423       5.632  35.055  15.324  1.00 99.99            
ATOM   3153  ND2 ASN A 423       3.467  35.500  15.825  1.00 99.99            
ATOM   3154  N   SER A 424       8.070  37.125  18.643  1.00 99.99            
ATOM   3155  CA  SER A 424       8.760  37.908  19.623  1.00 99.99            
ATOM   3156  C   SER A 424       8.327  39.336  19.567  1.00 99.99            
ATOM   3157  O   SER A 424       8.911  40.155  18.858  1.00 99.99            
ATOM   3158  CB  SER A 424      10.287  37.884  19.449  1.00 99.99            
ATOM   3159  OG  SER A 424      10.780  36.569  19.660  1.00 99.99            
ATOM   3160  N   PHE A 425       7.281  39.664  20.349  1.00 99.99            
ATOM   3161  CA  PHE A 425       6.889  41.029  20.526  1.00 99.99            
ATOM   3162  C   PHE A 425       7.347  41.251  21.928  1.00 99.99            
ATOM   3163  O   PHE A 425       6.971  40.489  22.815  1.00 99.99            
ATOM   3164  CB  PHE A 425       5.375  41.278  20.617  1.00 99.99            
ATOM   3165  CG  PHE A 425       4.664  40.735  19.430  1.00 99.99            
ATOM   3166  CD1 PHE A 425       4.541  41.464  18.272  1.00 99.99            
ATOM   3167  CD2 PHE A 425       4.108  39.480  19.486  1.00 99.99            
ATOM   3168  CE1 PHE A 425       3.873  40.946  17.187  1.00 99.99            
ATOM   3169  CE2 PHE A 425       3.440  38.963  18.405  1.00 99.99            
ATOM   3170  CZ  PHE A 425       3.318  39.693  17.249  1.00 99.99            
ATOM   3171  N   HIS A 426       8.244  42.221  22.158  1.00 99.99            
ATOM   3172  CA  HIS A 426       8.739  42.432  23.487  1.00 99.99            
ATOM   3173  C   HIS A 426       7.800  43.200  24.361  1.00 99.99            
ATOM   3174  O   HIS A 426       7.627  42.868  25.535  1.00 99.99            
ATOM   3175  CB  HIS A 426      10.121  43.103  23.477  1.00 99.99            
ATOM   3176  CG  HIS A 426      11.127  42.177  22.857  1.00 99.99            
ATOM   3177  ND1 HIS A 426      11.336  42.052  21.500  1.00 99.99            
ATOM   3178  CD2 HIS A 426      11.960  41.274  23.443  1.00 99.99            
ATOM   3179  CE1 HIS A 426      12.275  41.085  21.335  1.00 99.99            
ATOM   3180  NE2 HIS A 426      12.683  40.583  22.486  1.00 99.99            
ATOM   3181  N   SER A 427       7.169  44.259  23.813  1.00 99.99            
ATOM   3182  CA  SER A 427       6.308  45.096  24.600  1.00 99.99            
ATOM   3183  C   SER A 427       5.157  45.498  23.742  1.00 99.99            
ATOM   3184  O   SER A 427       5.060  45.096  22.584  1.00 99.99            
ATOM   3185  CB  SER A 427       6.968  46.402  25.074  1.00 99.99            
ATOM   3186  OG  SER A 427       8.009  46.124  25.996  1.00 99.99            
ATOM   3187  N   MET A 428       4.224  46.278  24.324  1.00 99.99            
ATOM   3188  CA  MET A 428       3.079  46.762  23.614  1.00 99.99            
ATOM   3189  C   MET A 428       2.826  48.162  24.079  1.00 99.99            
ATOM   3190  O   MET A 428       3.186  48.544  25.191  1.00 99.99            
ATOM   3191  CB  MET A 428       1.812  45.928  23.876  1.00 99.99            
ATOM   3192  CG  MET A 428       1.389  45.884  25.347  1.00 99.99            
ATOM   3193  SD  MET A 428      -0.092  44.881  25.673  1.00 99.99            
ATOM   3194  CE  MET A 428       0.732  43.286  25.391  1.00 99.99            
ATOM   3195  N   PRO A 429       2.226  48.936  23.217  1.00 99.99            
ATOM   3196  CA  PRO A 429       1.915  50.312  23.505  1.00 99.99            
ATOM   3197  C   PRO A 429       0.697  50.409  24.359  1.00 99.99            
ATOM   3198  O   PRO A 429       0.068  49.390  24.639  1.00 99.99            
ATOM   3199  CB  PRO A 429       1.758  51.005  22.151  1.00 99.99            
ATOM   3200  CG  PRO A 429       1.586  49.857  21.142  1.00 99.99            
ATOM   3201  CD  PRO A 429       2.347  48.694  21.790  1.00 99.99            
ATOM   3202  N   GLU A 430       0.375  51.632  24.814  1.00 99.99            
ATOM   3203  CA  GLU A 430      -0.767  51.860  25.646  1.00 99.99            
ATOM   3204  C   GLU A 430      -2.021  51.588  24.872  1.00 99.99            
ATOM   3205  O   GLU A 430      -2.972  51.031  25.417  1.00 99.99            
ATOM   3206  CB  GLU A 430      -0.833  53.302  26.171  1.00 99.99            
ATOM   3207  CG  GLU A 430       0.333  53.637  27.103  1.00 99.99            
ATOM   3208  CD  GLU A 430       0.320  52.620  28.233  1.00 99.99            
ATOM   3209  OE1 GLU A 430      -0.781  52.363  28.788  1.00 99.99            
ATOM   3210  OE2 GLU A 430       1.412  52.075  28.550  1.00 99.99            
ATOM   3211  N   THR A 431      -2.074  51.975  23.581  1.00 99.99            
ATOM   3212  CA  THR A 431      -3.303  51.768  22.864  1.00 99.99            
ATOM   3213  C   THR A 431      -3.035  51.038  21.584  1.00 99.99            
ATOM   3214  O   THR A 431      -1.973  51.180  20.980  1.00 99.99            
ATOM   3215  CB  THR A 431      -4.009  53.043  22.511  1.00 99.99            
ATOM   3216  OG1 THR A 431      -3.203  53.826  21.644  1.00 99.99            
ATOM   3217  CG2 THR A 431      -4.303  53.817  23.808  1.00 99.99            
ATOM   3218  N   CYS A 432      -4.016  50.216  21.149  1.00 99.99            
ATOM   3219  CA  CYS A 432      -3.896  49.465  19.930  1.00 99.99            
ATOM   3220  C   CYS A 432      -5.252  49.354  19.291  1.00 99.99            
ATOM   3221  O   CYS A 432      -6.279  49.607  19.921  1.00 99.99            
ATOM   3222  CB  CYS A 432      -3.377  48.028  20.139  1.00 99.99            
ATOM   3223  SG  CYS A 432      -1.592  47.934  20.489  1.00 99.99            
ATOM   3224  N   GLN A 433      -5.284  48.984  17.993  1.00 99.99            
ATOM   3225  CA  GLN A 433      -6.523  48.829  17.279  1.00 99.99            
ATOM   3226  C   GLN A 433      -6.629  47.388  16.881  1.00 99.99            
ATOM   3227  O   GLN A 433      -5.659  46.804  16.400  1.00 99.99            
ATOM   3228  CB  GLN A 433      -6.585  49.664  15.987  1.00 99.99            
ATOM   3229  CG  GLN A 433      -6.526  51.175  16.225  1.00 99.99            
ATOM   3230  CD  GLN A 433      -6.593  51.871  14.872  1.00 99.99            
ATOM   3231  OE1 GLN A 433      -6.535  51.231  13.825  1.00 99.99            
ATOM   3232  NE2 GLN A 433      -6.711  53.226  14.892  1.00 99.99            
ATOM   3233  N   TRP A 434      -7.813  46.766  17.080  1.00 99.99            
ATOM   3234  CA  TRP A 434      -7.961  45.377  16.727  1.00 99.99            
ATOM   3235  C   TRP A 434      -9.314  45.186  16.107  1.00 99.99            
ATOM   3236  O   TRP A 434     -10.170  46.068  16.170  1.00 99.99            
ATOM   3237  CB  TRP A 434      -7.833  44.439  17.938  1.00 99.99            
ATOM   3238  CG  TRP A 434      -6.467  44.491  18.589  1.00 99.99            
ATOM   3239  CD1 TRP A 434      -6.012  45.335  19.561  1.00 99.99            
ATOM   3240  CD2 TRP A 434      -5.372  43.614  18.271  1.00 99.99            
ATOM   3241  NE1 TRP A 434      -4.705  45.041  19.868  1.00 99.99            
ATOM   3242  CE2 TRP A 434      -4.298  43.984  19.082  1.00 99.99            
ATOM   3243  CE3 TRP A 434      -5.270  42.586  17.377  1.00 99.99            
ATOM   3244  CZ2 TRP A 434      -3.100  43.327  19.011  1.00 99.99            
ATOM   3245  CZ3 TRP A 434      -4.062  41.926  17.309  1.00 99.99            
ATOM   3246  CH2 TRP A 434      -2.999  42.291  18.109  1.00 99.99            
ATOM   3247  N   PRO A 435      -9.542  44.045  15.506  1.00 99.99            
ATOM   3248  CA  PRO A 435     -10.803  43.782  14.863  1.00 99.99            
ATOM   3249  C   PRO A 435     -11.879  43.828  15.902  1.00 99.99            
ATOM   3250  O   PRO A 435     -11.654  43.352  17.011  1.00 99.99            
ATOM   3251  CB  PRO A 435     -10.636  42.434  14.169  1.00 99.99            
ATOM   3252  CG  PRO A 435      -9.124  42.372  13.867  1.00 99.99            
ATOM   3253  CD  PRO A 435      -8.471  43.220  14.973  1.00 99.99            
ATOM   3254  N   GLU A 436     -13.064  44.368  15.556  1.00 99.99            
ATOM   3255  CA  GLU A 436     -14.118  44.591  16.510  1.00 99.99            
ATOM   3256  C   GLU A 436     -14.573  43.307  17.141  1.00 99.99            
ATOM   3257  O   GLU A 436     -14.806  43.255  18.347  1.00 99.99            
ATOM   3258  CB  GLU A 436     -15.364  45.242  15.884  1.00 99.99            
ATOM   3259  CG  GLU A 436     -15.148  46.692  15.449  1.00 99.99            
ATOM   3260  CD  GLU A 436     -16.455  47.200  14.855  1.00 99.99            
ATOM   3261  OE1 GLU A 436     -17.385  46.369  14.669  1.00 99.99            
ATOM   3262  OE2 GLU A 436     -16.541  48.426  14.580  1.00 99.99            
ATOM   3263  N   LYS A 437     -14.722  42.249  16.330  1.00 99.99            
ATOM   3264  CA  LYS A 437     -15.215  40.943  16.693  1.00 99.99            
ATOM   3265  C   LYS A 437     -14.263  40.153  17.547  1.00 99.99            
ATOM   3266  O   LYS A 437     -14.647  39.107  18.064  1.00 99.99            
ATOM   3267  CB  LYS A 437     -15.513  40.019  15.496  1.00 99.99            
ATOM   3268  CG  LYS A 437     -16.825  40.277  14.750  1.00 99.99            
ATOM   3269  CD  LYS A 437     -16.807  41.455  13.777  1.00 99.99            
ATOM   3270  CE  LYS A 437     -18.068  41.519  12.912  1.00 99.99            
ATOM   3271  NZ  LYS A 437     -17.916  42.546  11.858  1.00 99.99            
ATOM   3272  N   MET A 438     -12.986  40.554  17.652  1.00 99.99            
ATOM   3273  CA  MET A 438     -11.997  39.718  18.290  1.00 99.99            
ATOM   3274  C   MET A 438     -12.353  39.276  19.683  1.00 99.99            
ATOM   3275  O   MET A 438     -12.339  40.067  20.622  1.00 99.99            
ATOM   3276  CB  MET A 438     -10.629  40.407  18.344  1.00 99.99            
ATOM   3277  CG  MET A 438      -9.588  39.634  19.140  1.00 99.99            
ATOM   3278  SD  MET A 438      -7.910  39.892  18.527  1.00 99.99            
ATOM   3279  CE  MET A 438      -8.273  38.727  17.189  1.00 99.99            
ATOM   3280  N   LYS A 439     -12.768  37.988  19.803  1.00 99.99            
ATOM   3281  CA  LYS A 439     -13.066  37.232  20.997  1.00 99.99            
ATOM   3282  C   LYS A 439     -11.875  36.547  21.633  1.00 99.99            
ATOM   3283  O   LYS A 439     -11.775  36.472  22.857  1.00 99.99            
ATOM   3284  CB  LYS A 439     -14.093  36.118  20.724  1.00 99.99            
ATOM   3285  CG  LYS A 439     -15.490  36.615  20.346  1.00 99.99            
ATOM   3286  CD  LYS A 439     -16.180  37.413  21.455  1.00 99.99            
ATOM   3287  CE  LYS A 439     -17.581  37.900  21.081  1.00 99.99            
ATOM   3288  NZ  LYS A 439     -18.161  38.670  22.204  1.00 99.99            
ATOM   3289  N   TYR A 440     -10.964  35.981  20.808  1.00 99.99            
ATOM   3290  CA  TYR A 440      -9.909  35.111  21.279  1.00 99.99            
ATOM   3291  C   TYR A 440      -8.570  35.614  20.826  1.00 99.99            
ATOM   3292  O   TYR A 440      -8.377  35.895  19.644  1.00 99.99            
ATOM   3293  CB  TYR A 440     -10.128  33.688  20.716  1.00 99.99            
ATOM   3294  CG  TYR A 440      -8.943  32.787  20.832  1.00 99.99            
ATOM   3295  CD1 TYR A 440      -7.960  32.809  19.870  1.00 99.99            
ATOM   3296  CD2 TYR A 440      -8.826  31.894  21.873  1.00 99.99            
ATOM   3297  CE1 TYR A 440      -6.872  31.972  19.955  1.00 99.99            
ATOM   3298  CE2 TYR A 440      -7.743  31.054  21.967  1.00 99.99            
ATOM   3299  CZ  TYR A 440      -6.763  31.093  21.006  1.00 99.99            
ATOM   3300  OH  TYR A 440      -5.647  30.234  21.092  1.00 99.99            
ATOM   3301  N   LEU A 441      -7.605  35.741  21.771  1.00 99.99            
ATOM   3302  CA  LEU A 441      -6.288  36.220  21.441  1.00 99.99            
ATOM   3303  C   LEU A 441      -5.268  35.357  22.129  1.00 99.99            
ATOM   3304  O   LEU A 441      -5.348  35.145  23.339  1.00 99.99            
ATOM   3305  CB  LEU A 441      -6.049  37.675  21.886  1.00 99.99            
ATOM   3306  CG  LEU A 441      -4.648  38.222  21.548  1.00 99.99            
ATOM   3307  CD1 LEU A 441      -4.391  38.214  20.034  1.00 99.99            
ATOM   3308  CD2 LEU A 441      -4.429  39.609  22.174  1.00 99.99            
ATOM   3309  N   ASN A 442      -4.271  34.837  21.370  1.00 99.99            
ATOM   3310  CA  ASN A 442      -3.270  33.991  21.969  1.00 99.99            
ATOM   3311  C   ASN A 442      -1.928  34.656  21.854  1.00 99.99            
ATOM   3312  O   ASN A 442      -1.326  34.696  20.783  1.00 99.99            
ATOM   3313  CB  ASN A 442      -3.160  32.616  21.283  1.00 99.99            
ATOM   3314  CG  ASN A 442      -2.293  31.700  22.134  1.00 99.99            
ATOM   3315  OD1 ASN A 442      -1.465  32.154  22.922  1.00 99.99            
ATOM   3316  ND2 ASN A 442      -2.486  30.365  21.966  1.00 99.99            
ATOM   3317  N   LEU A 443      -1.500  35.277  22.968  1.00 99.99            
ATOM   3318  CA  LEU A 443      -0.272  35.957  23.304  1.00 99.99            
ATOM   3319  C   LEU A 443       0.804  35.057  23.850  1.00 99.99            
ATOM   3320  O   LEU A 443       1.804  35.551  24.366  1.00 99.99            
ATOM   3321  CB  LEU A 443      -0.480  37.123  24.281  1.00 99.99            
ATOM   3322  CG  LEU A 443      -1.317  38.255  23.656  1.00 99.99            
ATOM   3323  CD1 LEU A 443      -1.356  39.491  24.566  1.00 99.99            
ATOM   3324  CD2 LEU A 443      -0.849  38.578  22.227  1.00 99.99            
ATOM   3325  N   SER A 444       0.572  33.739  23.945  1.00 99.99            
ATOM   3326  CA  SER A 444       1.541  32.908  24.615  1.00 99.99            
ATOM   3327  C   SER A 444       2.896  32.974  23.957  1.00 99.99            
ATOM   3328  O   SER A 444       3.018  33.181  22.751  1.00 99.99            
ATOM   3329  CB  SER A 444       1.115  31.433  24.677  1.00 99.99            
ATOM   3330  OG  SER A 444       2.105  30.664  25.344  1.00 99.99            
ATOM   3331  N   SER A 445       3.958  32.818  24.782  1.00 99.99            
ATOM   3332  CA  SER A 445       5.339  32.767  24.373  1.00 99.99            
ATOM   3333  C   SER A 445       5.698  33.959  23.536  1.00 99.99            
ATOM   3334  O   SER A 445       6.376  33.827  22.517  1.00 99.99            
ATOM   3335  CB  SER A 445       5.684  31.498  23.574  1.00 99.99            
ATOM   3336  OG  SER A 445       5.511  30.349  24.392  1.00 99.99            
ATOM   3337  N   THR A 446       5.167  35.138  23.903  1.00 99.99            
ATOM   3338  CA  THR A 446       5.434  36.421  23.306  1.00 99.99            
ATOM   3339  C   THR A 446       6.648  37.101  23.885  1.00 99.99            
ATOM   3340  O   THR A 446       7.226  37.986  23.258  1.00 99.99            
ATOM   3341  CB  THR A 446       4.251  37.346  23.384  1.00 99.99            
ATOM   3342  OG1 THR A 446       3.185  36.818  22.613  1.00 99.99            
ATOM   3343  CG2 THR A 446       4.627  38.726  22.839  1.00 99.99            
ATOM   3344  N   ARG A 447       7.057  36.732  25.114  1.00 99.99            
ATOM   3345  CA  ARG A 447       8.156  37.369  25.799  1.00 99.99            
ATOM   3346  C   ARG A 447       7.759  38.735  26.297  1.00 99.99            
ATOM   3347  O   ARG A 447       8.618  39.592  26.499  1.00 99.99            
ATOM   3348  CB  ARG A 447       9.387  37.614  24.906  1.00 99.99            
ATOM   3349  CG  ARG A 447       9.966  36.384  24.207  1.00 99.99            
ATOM   3350  CD  ARG A 447      11.179  36.743  23.348  1.00 99.99            
ATOM   3351  NE  ARG A 447      11.404  35.640  22.375  1.00 99.99            
ATOM   3352  CZ  ARG A 447      12.251  34.615  22.677  1.00 99.99            
ATOM   3353  NH1 ARG A 447      12.842  34.559  23.907  1.00 99.99            
ATOM   3354  NH2 ARG A 447      12.522  33.663  21.738  1.00 99.99            
ATOM   3355  N   ILE A 448       6.457  38.974  26.551  1.00 99.99            
ATOM   3356  CA  ILE A 448       6.013  40.262  27.025  1.00 99.99            
ATOM   3357  C   ILE A 448       6.118  40.345  28.522  1.00 99.99            
ATOM   3358  O   ILE A 448       5.766  39.413  29.242  1.00 99.99            
ATOM   3359  CB  ILE A 448       4.588  40.560  26.653  1.00 99.99            
ATOM   3360  CG1 ILE A 448       3.653  39.499  27.256  1.00 99.99            
ATOM   3361  CG2 ILE A 448       4.498  40.688  25.124  1.00 99.99            
ATOM   3362  CD1 ILE A 448       2.170  39.853  27.152  1.00 99.99            
ATOM   3363  N   HIS A 449       6.704  41.456  29.018  1.00 99.99            
ATOM   3364  CA  HIS A 449       6.845  41.730  30.423  1.00 99.99            
ATOM   3365  C   HIS A 449       5.576  42.226  31.065  1.00 99.99            
ATOM   3366  O   HIS A 449       5.300  41.894  32.217  1.00 99.99            
ATOM   3367  CB  HIS A 449       7.997  42.702  30.718  1.00 99.99            
ATOM   3368  CG  HIS A 449       9.316  42.043  30.442  1.00 99.99            
ATOM   3369  ND1 HIS A 449       9.931  41.168  31.310  1.00 99.99            
ATOM   3370  CD2 HIS A 449      10.131  42.116  29.354  1.00 99.99            
ATOM   3371  CE1 HIS A 449      11.074  40.755  30.709  1.00 99.99            
ATOM   3372  NE2 HIS A 449      11.239  41.304  29.519  1.00 99.99            
ATOM   3373  N   SER A 450       4.770  43.052  30.362  1.00 99.99            
ATOM   3374  CA  SER A 450       3.587  43.587  30.984  1.00 99.99            
ATOM   3375  C   SER A 450       2.480  43.630  29.975  1.00 99.99            
ATOM   3376  O   SER A 450       2.713  43.495  28.775  1.00 99.99            
ATOM   3377  CB  SER A 450       3.774  45.021  31.508  1.00 99.99            
ATOM   3378  OG  SER A 450       4.027  45.903  30.423  1.00 99.99            
ATOM   3379  N   VAL A 451       1.228  43.803  30.453  1.00 99.99            
ATOM   3380  CA  VAL A 451       0.090  43.876  29.581  1.00 99.99            
ATOM   3381  C   VAL A 451      -0.519  45.233  29.741  1.00 99.99            
ATOM   3382  O   VAL A 451      -0.548  45.783  30.842  1.00 99.99            
ATOM   3383  CB  VAL A 451      -0.970  42.864  29.894  1.00 99.99            
ATOM   3384  CG1 VAL A 451      -0.411  41.465  29.587  1.00 99.99            
ATOM   3385  CG2 VAL A 451      -1.393  43.044  31.363  1.00 99.99            
ATOM   3386  N   THR A 452      -1.026  45.806  28.631  1.00 99.99            
ATOM   3387  CA  THR A 452      -1.569  47.129  28.702  1.00 99.99            
ATOM   3388  C   THR A 452      -2.902  47.163  28.027  1.00 99.99            
ATOM   3389  O   THR A 452      -3.483  46.141  27.662  1.00 99.99            
ATOM   3390  CB  THR A 452      -0.726  48.165  28.017  1.00 99.99            
ATOM   3391  OG1 THR A 452      -0.655  47.896  26.626  1.00 99.99            
ATOM   3392  CG2 THR A 452       0.681  48.145  28.640  1.00 99.99            
ATOM   3393  N   GLY A 453      -3.383  48.400  27.829  1.00 99.99            
ATOM   3394  CA  GLY A 453      -4.647  48.771  27.266  1.00 99.99            
ATOM   3395  C   GLY A 453      -4.733  48.253  25.868  1.00 99.99            
ATOM   3396  O   GLY A 453      -5.817  48.216  25.288  1.00 99.99            
ATOM   3397  N   CYS A 454      -3.588  47.905  25.253  1.00 99.99            
ATOM   3398  CA  CYS A 454      -3.636  47.461  23.888  1.00 99.99            
ATOM   3399  C   CYS A 454      -4.579  46.312  23.754  1.00 99.99            
ATOM   3400  O   CYS A 454      -5.263  46.206  22.737  1.00 99.99            
ATOM   3401  CB  CYS A 454      -2.298  46.994  23.292  1.00 99.99            
ATOM   3402  SG  CYS A 454      -1.407  48.341  22.473  1.00 99.99            
ATOM   3403  N   ILE A 455      -4.639  45.419  24.757  1.00 99.99            
ATOM   3404  CA  ILE A 455      -5.531  44.291  24.695  1.00 99.99            
ATOM   3405  C   ILE A 455      -6.943  44.812  24.652  1.00 99.99            
ATOM   3406  O   ILE A 455      -7.341  45.630  25.481  1.00 99.99            
ATOM   3407  CB  ILE A 455      -5.438  43.428  25.926  1.00 99.99            
ATOM   3408  CG1 ILE A 455      -4.001  42.924  26.146  1.00 99.99            
ATOM   3409  CG2 ILE A 455      -6.474  42.301  25.797  1.00 99.99            
ATOM   3410  CD1 ILE A 455      -3.472  42.037  25.021  1.00 99.99            
ATOM   3411  N   PRO A 456      -7.719  44.355  23.698  1.00 99.99            
ATOM   3412  CA  PRO A 456      -9.082  44.803  23.549  1.00 99.99            
ATOM   3413  C   PRO A 456     -10.016  44.258  24.588  1.00 99.99            
ATOM   3414  O   PRO A 456      -9.871  43.109  24.999  1.00 99.99            
ATOM   3415  CB  PRO A 456      -9.490  44.462  22.114  1.00 99.99            
ATOM   3416  CG  PRO A 456      -8.438  43.442  21.646  1.00 99.99            
ATOM   3417  CD  PRO A 456      -7.186  43.808  22.464  1.00 99.99            
ATOM   3418  N   LYS A 457     -11.004  45.082  24.988  1.00 99.99            
ATOM   3419  CA  LYS A 457     -11.995  44.800  25.989  1.00 99.99            
ATOM   3420  C   LYS A 457     -12.949  43.734  25.539  1.00 99.99            
ATOM   3421  O   LYS A 457     -13.600  43.093  26.359  1.00 99.99            
ATOM   3422  CB  LYS A 457     -12.788  46.051  26.403  1.00 99.99            
ATOM   3423  CG  LYS A 457     -13.457  46.793  25.247  1.00 99.99            
ATOM   3424  CD  LYS A 457     -14.377  47.919  25.725  1.00 99.99            
ATOM   3425  CE  LYS A 457     -14.844  48.855  24.610  1.00 99.99            
ATOM   3426  NZ  LYS A 457     -15.650  49.957  25.187  1.00 99.99            
ATOM   3427  N   THR A 458     -13.086  43.550  24.217  1.00 99.99            
ATOM   3428  CA  THR A 458     -13.995  42.619  23.600  1.00 99.99            
ATOM   3429  C   THR A 458     -13.628  41.183  23.883  1.00 99.99            
ATOM   3430  O   THR A 458     -14.454  40.294  23.687  1.00 99.99            
ATOM   3431  CB  THR A 458     -14.060  42.770  22.110  1.00 99.99            
ATOM   3432  OG1 THR A 458     -12.794  42.492  21.527  1.00 99.99            
ATOM   3433  CG2 THR A 458     -14.489  44.212  21.787  1.00 99.99            
ATOM   3434  N   LEU A 459     -12.370  40.900  24.288  1.00 99.99            
ATOM   3435  CA  LEU A 459     -11.903  39.536  24.420  1.00 99.99            
ATOM   3436  C   LEU A 459     -12.632  38.691  25.424  1.00 99.99            
ATOM   3437  O   LEU A 459     -12.882  39.104  26.556  1.00 99.99            
ATOM   3438  CB  LEU A 459     -10.411  39.409  24.779  1.00 99.99            
ATOM   3439  CG  LEU A 459      -9.439  39.581  23.601  1.00 99.99            
ATOM   3440  CD1 LEU A 459      -9.589  40.948  22.930  1.00 99.99            
ATOM   3441  CD2 LEU A 459      -7.995  39.299  24.044  1.00 99.99            
ATOM   3442  N   GLU A 460     -13.080  37.498  24.956  1.00 99.99            
ATOM   3443  CA  GLU A 460     -13.630  36.426  25.743  1.00 99.99            
ATOM   3444  C   GLU A 460     -12.549  35.535  26.293  1.00 99.99            
ATOM   3445  O   GLU A 460     -12.631  35.067  27.427  1.00 99.99            
ATOM   3446  CB  GLU A 460     -14.593  35.509  24.970  1.00 99.99            
ATOM   3447  CG  GLU A 460     -15.944  36.156  24.665  1.00 99.99            
ATOM   3448  CD  GLU A 460     -16.850  35.080  24.083  1.00 99.99            
ATOM   3449  OE1 GLU A 460     -16.424  33.894  24.074  1.00 99.99            
ATOM   3450  OE2 GLU A 460     -17.980  35.427  23.649  1.00 99.99            
ATOM   3451  N   ILE A 461     -11.519  35.227  25.475  1.00 99.99            
ATOM   3452  CA  ILE A 461     -10.487  34.328  25.912  1.00 99.99            
ATOM   3453  C   ILE A 461      -9.141  34.897  25.607  1.00 99.99            
ATOM   3454  O   ILE A 461      -8.885  35.362  24.496  1.00 99.99            
ATOM   3455  CB  ILE A 461     -10.584  32.968  25.300  1.00 99.99            
ATOM   3456  CG1 ILE A 461      -9.404  32.099  25.741  1.00 99.99            
ATOM   3457  CG2 ILE A 461     -10.671  33.149  23.790  1.00 99.99            
ATOM   3458  CD1 ILE A 461      -9.296  31.935  27.246  1.00 99.99            
ATOM   3459  N   LEU A 462      -8.244  34.862  26.616  1.00 99.99            
ATOM   3460  CA  LEU A 462      -6.933  35.408  26.447  1.00 99.99            
ATOM   3461  C   LEU A 462      -5.932  34.406  26.936  1.00 99.99            
ATOM   3462  O   LEU A 462      -6.140  33.761  27.964  1.00 99.99            
ATOM   3463  CB  LEU A 462      -6.737  36.710  27.247  1.00 99.99            
ATOM   3464  CG  LEU A 462      -5.340  37.340  27.110  1.00 99.99            
ATOM   3465  CD1 LEU A 462      -5.044  37.720  25.651  1.00 99.99            
ATOM   3466  CD2 LEU A 462      -5.173  38.529  28.073  1.00 99.99            
ATOM   3467  N   ASP A 463      -4.819  34.232  26.187  1.00 99.99            
ATOM   3468  CA  ASP A 463      -3.787  33.321  26.605  1.00 99.99            
ATOM   3469  C   ASP A 463      -2.470  34.050  26.563  1.00 99.99            
ATOM   3470  O   ASP A 463      -1.900  34.255  25.496  1.00 99.99            
ATOM   3471  CB  ASP A 463      -3.659  32.083  25.697  1.00 99.99            
ATOM   3472  CG  ASP A 463      -2.715  31.077  26.351  1.00 99.99            
ATOM   3473  OD1 ASP A 463      -1.992  31.458  27.308  1.00 99.99            
ATOM   3474  OD2 ASP A 463      -2.708  29.903  25.893  1.00 99.99            
ATOM   3475  N   VAL A 464      -2.047  34.556  27.737  1.00 99.99            
ATOM   3476  CA  VAL A 464      -0.830  35.242  28.112  1.00 99.99            
ATOM   3477  C   VAL A 464       0.263  34.331  28.615  1.00 99.99            
ATOM   3478  O   VAL A 464       1.239  34.815  29.186  1.00 99.99            
ATOM   3479  CB  VAL A 464      -1.067  36.303  29.143  1.00 99.99            
ATOM   3480  CG1 VAL A 464      -1.949  37.389  28.506  1.00 99.99            
ATOM   3481  CG2 VAL A 464      -1.687  35.658  30.395  1.00 99.99            
ATOM   3482  N   SER A 465       0.079  33.000  28.581  1.00 99.99            
ATOM   3483  CA  SER A 465       1.028  32.126  29.234  1.00 99.99            
ATOM   3484  C   SER A 465       2.398  32.192  28.614  1.00 99.99            
ATOM   3485  O   SER A 465       2.587  32.738  27.531  1.00 99.99            
ATOM   3486  CB  SER A 465       0.582  30.654  29.259  1.00 99.99            
ATOM   3487  OG  SER A 465       0.480  30.148  27.938  1.00 99.99            
ATOM   3488  N   ASN A 466       3.397  31.623  29.332  1.00 99.99            
ATOM   3489  CA  ASN A 466       4.779  31.539  28.939  1.00 99.99            
ATOM   3490  C   ASN A 466       5.356  32.891  28.630  1.00 99.99            
ATOM   3491  O   ASN A 466       5.957  33.074  27.574  1.00 99.99            
ATOM   3492  CB  ASN A 466       5.000  30.664  27.688  1.00 99.99            
ATOM   3493  CG  ASN A 466       4.690  29.215  28.032  1.00 99.99            
ATOM   3494  OD1 ASN A 466       4.959  28.752  29.139  1.00 99.99            
ATOM   3495  ND2 ASN A 466       4.106  28.472  27.055  1.00 99.99            
ATOM   3496  N   ASN A 467       5.208  33.868  29.550  1.00 99.99            
ATOM   3497  CA  ASN A 467       5.737  35.194  29.351  1.00 99.99            
ATOM   3498  C   ASN A 467       6.426  35.606  30.619  1.00 99.99            
ATOM   3499  O   ASN A 467       6.697  34.769  31.476  1.00 99.99            
ATOM   3500  CB  ASN A 467       4.662  36.253  29.045  1.00 99.99            
ATOM   3501  CG  ASN A 467       4.178  36.055  27.613  1.00 99.99            
ATOM   3502  OD1 ASN A 467       4.977  35.939  26.685  1.00 99.99            
ATOM   3503  ND2 ASN A 467       2.831  36.019  27.423  1.00 99.99            
ATOM   3504  N   ASN A 468       6.792  36.905  30.744  1.00 99.99            
ATOM   3505  CA  ASN A 468       7.428  37.352  31.956  1.00 99.99            
ATOM   3506  C   ASN A 468       6.536  38.347  32.644  1.00 99.99            
ATOM   3507  O   ASN A 468       6.973  39.450  32.971  1.00 99.99            
ATOM   3508  CB  ASN A 468       8.750  38.102  31.711  1.00 99.99            
ATOM   3509  CG  ASN A 468       9.765  37.141  31.111  1.00 99.99            
ATOM   3510  OD1 ASN A 468      10.414  37.456  30.115  1.00 99.99            
ATOM   3511  ND2 ASN A 468       9.916  35.941  31.733  1.00 99.99            
ATOM   3512  N   LEU A 469       5.284  37.969  32.956  1.00 99.99            
ATOM   3513  CA  LEU A 469       4.369  38.906  33.555  1.00 99.99            
ATOM   3514  C   LEU A 469       4.468  38.841  35.050  1.00 99.99            
ATOM   3515  O   LEU A 469       4.385  37.771  35.652  1.00 99.99            
ATOM   3516  CB  LEU A 469       2.900  38.609  33.212  1.00 99.99            
ATOM   3517  CG  LEU A 469       2.573  38.742  31.714  1.00 99.99            
ATOM   3518  CD1 LEU A 469       1.090  38.437  31.441  1.00 99.99            
ATOM   3519  CD2 LEU A 469       3.003  40.114  31.171  1.00 99.99            
ATOM   3520  N   ASN A 470       4.736  40.003  35.679  1.00 99.99            
ATOM   3521  CA  ASN A 470       4.750  40.129  37.109  1.00 99.99            
ATOM   3522  C   ASN A 470       3.353  40.227  37.652  1.00 99.99            
ATOM   3523  O   ASN A 470       3.024  39.611  38.666  1.00 99.99            
ATOM   3524  CB  ASN A 470       5.524  41.370  37.576  1.00 99.99            
ATOM   3525  CG  ASN A 470       5.697  41.247  39.078  1.00 99.99            
ATOM   3526  OD1 ASN A 470       4.770  41.501  39.847  1.00 99.99            
ATOM   3527  ND2 ASN A 470       6.913  40.825  39.514  1.00 99.99            
ATOM   3528  N   LEU A 471       2.486  41.028  36.997  1.00 99.99            
ATOM   3529  CA  LEU A 471       1.150  41.228  37.487  1.00 99.99            
ATOM   3530  C   LEU A 471       0.228  41.382  36.321  1.00 99.99            
ATOM   3531  O   LEU A 471       0.665  41.473  35.173  1.00 99.99            
ATOM   3532  CB  LEU A 471       0.981  42.468  38.382  1.00 99.99            
ATOM   3533  CG  LEU A 471       1.676  42.358  39.755  1.00 99.99            
ATOM   3534  CD1 LEU A 471       1.459  43.630  40.591  1.00 99.99            
ATOM   3535  CD2 LEU A 471       1.247  41.083  40.504  1.00 99.99            
ATOM   3536  N   PHE A 472      -1.091  41.368  36.595  1.00 99.99            
ATOM   3537  CA  PHE A 472      -2.056  41.505  35.547  1.00 99.99            
ATOM   3538  C   PHE A 472      -3.132  42.405  36.073  1.00 99.99            
ATOM   3539  O   PHE A 472      -3.770  42.097  37.078  1.00 99.99            
ATOM   3540  CB  PHE A 472      -2.660  40.124  35.221  1.00 99.99            
ATOM   3541  CG  PHE A 472      -3.443  40.128  33.955  1.00 99.99            
ATOM   3542  CD1 PHE A 472      -2.801  40.109  32.739  1.00 99.99            
ATOM   3543  CD2 PHE A 472      -4.816  40.105  33.982  1.00 99.99            
ATOM   3544  CE1 PHE A 472      -3.521  40.097  31.569  1.00 99.99            
ATOM   3545  CE2 PHE A 472      -5.542  40.093  32.814  1.00 99.99            
ATOM   3546  CZ  PHE A 472      -4.895  40.092  31.603  1.00 99.99            
ATOM   3547  N   SER A 473      -3.353  43.567  35.425  1.00 99.99            
ATOM   3548  CA  SER A 473      -4.417  44.407  35.889  1.00 99.99            
ATOM   3549  C   SER A 473      -5.091  44.984  34.687  1.00 99.99            
ATOM   3550  O   SER A 473      -5.039  46.189  34.459  1.00 99.99            
ATOM   3551  CB  SER A 473      -3.918  45.588  36.739  1.00 99.99            
ATOM   3552  OG  SER A 473      -5.012  46.384  37.173  1.00 99.99            
ATOM   3553  N   LEU A 474      -5.786  44.138  33.908  1.00 99.99            
ATOM   3554  CA  LEU A 474      -6.477  44.594  32.737  1.00 99.99            
ATOM   3555  C   LEU A 474      -7.931  44.484  33.029  1.00 99.99            
ATOM   3556  O   LEU A 474      -8.396  43.473  33.548  1.00 99.99            
ATOM   3557  CB  LEU A 474      -6.280  43.687  31.507  1.00 99.99            
ATOM   3558  CG  LEU A 474      -4.898  43.719  30.841  1.00 99.99            
ATOM   3559  CD1 LEU A 474      -4.818  42.675  29.721  1.00 99.99            
ATOM   3560  CD2 LEU A 474      -4.565  45.114  30.299  1.00 99.99            
ATOM   3561  N   ASN A 475      -8.703  45.525  32.685  1.00 99.99            
ATOM   3562  CA  ASN A 475     -10.108  45.428  32.915  1.00 99.99            
ATOM   3563  C   ASN A 475     -10.705  44.807  31.688  1.00 99.99            
ATOM   3564  O   ASN A 475     -10.793  45.445  30.640  1.00 99.99            
ATOM   3565  CB  ASN A 475     -10.778  46.797  33.122  1.00 99.99            
ATOM   3566  CG  ASN A 475     -12.232  46.577  33.516  1.00 99.99            
ATOM   3567  OD1 ASN A 475     -13.036  47.507  33.504  1.00 99.99            
ATOM   3568  ND2 ASN A 475     -12.581  45.314  33.875  1.00 99.99            
ATOM   3569  N   LEU A 476     -11.109  43.524  31.790  1.00 99.99            
ATOM   3570  CA  LEU A 476     -11.706  42.851  30.666  1.00 99.99            
ATOM   3571  C   LEU A 476     -13.043  42.342  31.118  1.00 99.99            
ATOM   3572  O   LEU A 476     -13.172  41.188  31.521  1.00 99.99            
ATOM   3573  CB  LEU A 476     -10.878  41.633  30.212  1.00 99.99            
ATOM   3574  CG  LEU A 476      -9.463  42.006  29.723  1.00 99.99            
ATOM   3575  CD1 LEU A 476      -8.674  40.762  29.280  1.00 99.99            
ATOM   3576  CD2 LEU A 476      -9.519  43.086  28.626  1.00 99.99            
ATOM   3577  N   PRO A 477     -14.048  43.168  31.017  1.00 99.99            
ATOM   3578  CA  PRO A 477     -15.373  42.863  31.499  1.00 99.99            
ATOM   3579  C   PRO A 477     -15.969  41.598  30.944  1.00 99.99            
ATOM   3580  O   PRO A 477     -16.772  40.973  31.631  1.00 99.99            
ATOM   3581  CB  PRO A 477     -16.219  44.083  31.131  1.00 99.99            
ATOM   3582  CG  PRO A 477     -15.529  44.622  29.863  1.00 99.99            
ATOM   3583  CD  PRO A 477     -14.046  44.273  30.075  1.00 99.99            
ATOM   3584  N   GLN A 478     -15.670  41.272  29.677  1.00 99.99            
ATOM   3585  CA  GLN A 478     -16.129  40.145  28.904  1.00 99.99            
ATOM   3586  C   GLN A 478     -15.422  38.843  29.173  1.00 99.99            
ATOM   3587  O   GLN A 478     -15.940  37.785  28.822  1.00 99.99            
ATOM   3588  CB  GLN A 478     -15.976  40.396  27.394  1.00 99.99            
ATOM   3589  CG  GLN A 478     -16.890  41.491  26.844  1.00 99.99            
ATOM   3590  CD  GLN A 478     -18.167  40.824  26.356  1.00 99.99            
ATOM   3591  OE1 GLN A 478     -18.124  39.944  25.497  1.00 99.99            
ATOM   3592  NE2 GLN A 478     -19.332  41.250  26.913  1.00 99.99            
ATOM   3593  N   LEU A 479     -14.189  38.875  29.713  1.00 99.99            
ATOM   3594  CA  LEU A 479     -13.345  37.704  29.690  1.00 99.99            
ATOM   3595  C   LEU A 479     -13.874  36.527  30.471  1.00 99.99            
ATOM   3596  O   LEU A 479     -14.126  36.611  31.671  1.00 99.99            
ATOM   3597  CB  LEU A 479     -11.921  38.017  30.182  1.00 99.99            
ATOM   3598  CG  LEU A 479     -10.897  36.914  29.872  1.00 99.99            
ATOM   3599  CD1 LEU A 479     -10.681  36.788  28.354  1.00 99.99            
ATOM   3600  CD2 LEU A 479      -9.581  37.138  30.631  1.00 99.99            
ATOM   3601  N   LYS A 480     -14.124  35.406  29.750  1.00 99.99            
ATOM   3602  CA  LYS A 480     -14.504  34.114  30.266  1.00 99.99            
ATOM   3603  C   LYS A 480     -13.329  33.286  30.729  1.00 99.99            
ATOM   3604  O   LYS A 480     -13.422  32.578  31.731  1.00 99.99            
ATOM   3605  CB  LYS A 480     -15.290  33.281  29.242  1.00 99.99            
ATOM   3606  CG  LYS A 480     -16.734  33.757  29.071  1.00 99.99            
ATOM   3607  CD  LYS A 480     -16.874  35.139  28.438  1.00 99.99            
ATOM   3608  CE  LYS A 480     -18.328  35.615  28.342  1.00 99.99            
ATOM   3609  NZ  LYS A 480     -18.427  36.798  27.459  1.00 99.99            
ATOM   3610  N   GLU A 481     -12.192  33.318  29.997  1.00 99.99            
ATOM   3611  CA  GLU A 481     -11.116  32.432  30.360  1.00 99.99            
ATOM   3612  C   GLU A 481      -9.795  33.126  30.225  1.00 99.99            
ATOM   3613  O   GLU A 481      -9.532  33.812  29.236  1.00 99.99            
ATOM   3614  CB  GLU A 481     -11.057  31.181  29.473  1.00 99.99            
ATOM   3615  CG  GLU A 481     -12.294  30.291  29.560  1.00 99.99            
ATOM   3616  CD  GLU A 481     -12.128  29.190  28.526  1.00 99.99            
ATOM   3617  OE1 GLU A 481     -11.093  29.204  27.808  1.00 99.99            
ATOM   3618  OE2 GLU A 481     -13.034  28.319  28.439  1.00 99.99            
ATOM   3619  N   LEU A 482      -8.914  32.940  31.235  1.00 99.99            
ATOM   3620  CA  LEU A 482      -7.620  33.555  31.224  1.00 99.99            
ATOM   3621  C   LEU A 482      -6.574  32.496  31.425  1.00 99.99            
ATOM   3622  O   LEU A 482      -6.650  31.726  32.383  1.00 99.99            
ATOM   3623  CB  LEU A 482      -7.459  34.593  32.350  1.00 99.99            
ATOM   3624  CG  LEU A 482      -6.081  35.275  32.405  1.00 99.99            
ATOM   3625  CD1 LEU A 482      -5.773  36.045  31.111  1.00 99.99            
ATOM   3626  CD2 LEU A 482      -5.957  36.154  33.661  1.00 99.99            
ATOM   3627  N   TYR A 483      -5.573  32.423  30.513  1.00 99.99            
ATOM   3628  CA  TYR A 483      -4.511  31.456  30.655  1.00 99.99            
ATOM   3629  C   TYR A 483      -3.213  32.207  30.806  1.00 99.99            
ATOM   3630  O   TYR A 483      -2.629  32.659  29.825  1.00 99.99            
ATOM   3631  CB  TYR A 483      -4.343  30.550  29.425  1.00 99.99            
ATOM   3632  CG  TYR A 483      -5.612  29.796  29.228  1.00 99.99            
ATOM   3633  CD1 TYR A 483      -6.628  30.320  28.463  1.00 99.99            
ATOM   3634  CD2 TYR A 483      -5.791  28.565  29.812  1.00 99.99            
ATOM   3635  CE1 TYR A 483      -7.798  29.620  28.284  1.00 99.99            
ATOM   3636  CE2 TYR A 483      -6.959  27.863  29.636  1.00 99.99            
ATOM   3637  CZ  TYR A 483      -7.967  28.392  28.871  1.00 99.99            
ATOM   3638  OH  TYR A 483      -9.167  27.673  28.690  1.00 99.99            
ATOM   3639  N   ILE A 484      -2.834  32.445  32.073  1.00 99.99            
ATOM   3640  CA  ILE A 484      -1.693  33.062  32.711  1.00 99.99            
ATOM   3641  C   ILE A 484      -0.502  32.170  33.020  1.00 99.99            
ATOM   3642  O   ILE A 484       0.484  32.657  33.570  1.00 99.99            
ATOM   3643  CB  ILE A 484      -2.101  33.778  33.968  1.00 99.99            
ATOM   3644  CG1 ILE A 484      -1.028  34.787  34.409  1.00 99.99            
ATOM   3645  CG2 ILE A 484      -2.461  32.721  35.023  1.00 99.99            
ATOM   3646  CD1 ILE A 484      -0.957  36.038  33.530  1.00 99.99            
ATOM   3647  N   SER A 485      -0.611  30.832  32.906  1.00 99.99            
ATOM   3648  CA  SER A 485       0.423  29.944  33.409  1.00 99.99            
ATOM   3649  C   SER A 485       1.806  30.285  32.910  1.00 99.99            
ATOM   3650  O   SER A 485       1.980  30.980  31.913  1.00 99.99            
ATOM   3651  CB  SER A 485       0.144  28.463  33.088  1.00 99.99            
ATOM   3652  OG  SER A 485       0.071  28.272  31.683  1.00 99.99            
ATOM   3653  N   ARG A 486       2.833  29.786  33.642  1.00 99.99            
ATOM   3654  CA  ARG A 486       4.236  29.975  33.379  1.00 99.99            
ATOM   3655  C   ARG A 486       4.571  31.430  33.234  1.00 99.99            
ATOM   3656  O   ARG A 486       5.072  31.870  32.200  1.00 99.99            
ATOM   3657  CB  ARG A 486       4.756  29.197  32.161  1.00 99.99            
ATOM   3658  CG  ARG A 486       6.250  29.409  31.923  1.00 99.99            
ATOM   3659  CD  ARG A 486       6.877  28.323  31.052  1.00 99.99            
ATOM   3660  NE  ARG A 486       6.942  27.084  31.881  1.00 99.99            
ATOM   3661  CZ  ARG A 486       6.945  25.850  31.298  1.00 99.99            
ATOM   3662  NH1 ARG A 486       6.794  25.735  29.948  1.00 99.99            
ATOM   3663  NH2 ARG A 486       7.096  24.730  32.066  1.00 99.99            
ATOM   3664  N   ASN A 487       4.283  32.205  34.299  1.00 99.99            
ATOM   3665  CA  ASN A 487       4.549  33.611  34.419  1.00 99.99            
ATOM   3666  C   ASN A 487       5.046  33.833  35.823  1.00 99.99            
ATOM   3667  O   ASN A 487       5.268  32.886  36.570  1.00 99.99            
ATOM   3668  CB  ASN A 487       3.303  34.500  34.237  1.00 99.99            
ATOM   3669  CG  ASN A 487       2.960  34.536  32.754  1.00 99.99            
ATOM   3670  OD1 ASN A 487       3.821  34.321  31.904  1.00 99.99            
ATOM   3671  ND2 ASN A 487       1.675  34.827  32.424  1.00 99.99            
ATOM   3672  N   LYS A 488       5.349  35.104  36.147  1.00 99.99            
ATOM   3673  CA  LYS A 488       5.831  35.651  37.396  1.00 99.99            
ATOM   3674  C   LYS A 488       4.812  35.996  38.461  1.00 99.99            
ATOM   3675  O   LYS A 488       5.229  36.509  39.496  1.00 99.99            
ATOM   3676  CB  LYS A 488       6.726  36.886  37.203  1.00 99.99            
ATOM   3677  CG  LYS A 488       8.183  36.508  36.943  1.00 99.99            
ATOM   3678  CD  LYS A 488       8.809  35.775  38.133  1.00 99.99            
ATOM   3679  CE  LYS A 488      10.271  35.364  37.941  1.00 99.99            
ATOM   3680  NZ  LYS A 488      10.779  34.734  39.181  1.00 99.99            
ATOM   3681  N   LEU A 489       3.484  35.864  38.254  1.00 99.99            
ATOM   3682  CA  LEU A 489       2.550  36.456  39.200  1.00 99.99            
ATOM   3683  C   LEU A 489       2.671  35.970  40.621  1.00 99.99            
ATOM   3684  O   LEU A 489       2.483  34.797  40.928  1.00 99.99            
ATOM   3685  CB  LEU A 489       1.060  36.260  38.861  1.00 99.99            
ATOM   3686  CG  LEU A 489       0.641  36.706  37.454  1.00 99.99            
ATOM   3687  CD1 LEU A 489       1.168  38.105  37.115  1.00 99.99            
ATOM   3688  CD2 LEU A 489       0.977  35.644  36.408  1.00 99.99            
ATOM   3689  N   MET A 490       2.977  36.898  41.552  1.00 99.99            
ATOM   3690  CA  MET A 490       3.031  36.589  42.957  1.00 99.99            
ATOM   3691  C   MET A 490       1.649  36.374  43.502  1.00 99.99            
ATOM   3692  O   MET A 490       1.424  35.485  44.321  1.00 99.99            
ATOM   3693  CB  MET A 490       3.635  37.717  43.816  1.00 99.99            
ATOM   3694  CG  MET A 490       5.099  38.058  43.534  1.00 99.99            
ATOM   3695  SD  MET A 490       5.369  39.039  42.030  1.00 99.99            
ATOM   3696  CE  MET A 490       7.072  39.507  42.457  1.00 99.99            
ATOM   3697  N   THR A 491       0.674  37.198  43.060  1.00 99.99            
ATOM   3698  CA  THR A 491      -0.635  37.135  43.642  1.00 99.99            
ATOM   3699  C   THR A 491      -1.637  36.849  42.563  1.00 99.99            
ATOM   3700  O   THR A 491      -1.427  37.195  41.401  1.00 99.99            
ATOM   3701  CB  THR A 491      -1.007  38.430  44.303  1.00 99.99            
ATOM   3702  OG1 THR A 491      -2.194  38.282  45.060  1.00 99.99            
ATOM   3703  CG2 THR A 491      -1.195  39.504  43.222  1.00 99.99            
ATOM   3704  N   LEU A 492      -2.754  36.183  42.940  1.00 99.99            
ATOM   3705  CA  LEU A 492      -3.804  35.857  42.019  1.00 99.99            
ATOM   3706  C   LEU A 492      -4.454  37.155  41.651  1.00 99.99            
ATOM   3707  O   LEU A 492      -4.658  38.005  42.518  1.00 99.99            
ATOM   3708  CB  LEU A 492      -4.868  34.935  42.644  1.00 99.99            
ATOM   3709  CG  LEU A 492      -6.012  34.540  41.694  1.00 99.99            
ATOM   3710  CD1 LEU A 492      -5.497  33.663  40.537  1.00 99.99            
ATOM   3711  CD2 LEU A 492      -7.169  33.884  42.464  1.00 99.99            
ATOM   3712  N   PRO A 493      -4.797  37.310  40.389  1.00 99.99            
ATOM   3713  CA  PRO A 493      -5.337  38.548  39.879  1.00 99.99            
ATOM   3714  C   PRO A 493      -6.672  38.927  40.453  1.00 99.99            
ATOM   3715  O   PRO A 493      -7.483  38.055  40.758  1.00 99.99            
ATOM   3716  CB  PRO A 493      -5.346  38.396  38.356  1.00 99.99            
ATOM   3717  CG  PRO A 493      -4.220  37.383  38.078  1.00 99.99            
ATOM   3718  CD  PRO A 493      -4.164  36.517  39.345  1.00 99.99            
ATOM   3719  N   ASP A 494      -6.919  40.246  40.573  1.00 99.99            
ATOM   3720  CA  ASP A 494      -8.098  40.793  41.182  1.00 99.99            
ATOM   3721  C   ASP A 494      -9.313  40.345  40.427  1.00 99.99            
ATOM   3722  O   ASP A 494      -9.367  40.377  39.196  1.00 99.99            
ATOM   3723  CB  ASP A 494      -8.066  42.337  41.206  1.00 99.99            
ATOM   3724  CG  ASP A 494      -9.127  42.889  42.148  1.00 99.99            
ATOM   3725  OD1 ASP A 494     -10.241  42.308  42.215  1.00 99.99            
ATOM   3726  OD2 ASP A 494      -8.830  43.912  42.820  1.00 99.99            
ATOM   3727  N   ALA A 495     -10.326  39.900  41.192  1.00 99.99            
ATOM   3728  CA  ALA A 495     -11.581  39.420  40.683  1.00 99.99            
ATOM   3729  C   ALA A 495     -12.326  40.528  40.005  1.00 99.99            
ATOM   3730  O   ALA A 495     -13.044  40.290  39.035  1.00 99.99            
ATOM   3731  CB  ALA A 495     -12.491  38.867  41.787  1.00 99.99            
ATOM   3732  N   SER A 496     -12.180  41.770  40.509  1.00 99.99            
ATOM   3733  CA  SER A 496     -12.946  42.894  40.043  1.00 99.99            
ATOM   3734  C   SER A 496     -12.705  43.121  38.589  1.00 99.99            
ATOM   3735  O   SER A 496     -13.563  43.661  37.891  1.00 99.99            
ATOM   3736  CB  SER A 496     -12.565  44.197  40.759  1.00 99.99            
ATOM   3737  OG  SER A 496     -12.752  44.054  42.158  1.00 99.99            
ATOM   3738  N   LEU A 497     -11.510  42.751  38.107  1.00 99.99            
ATOM   3739  CA  LEU A 497     -11.169  42.945  36.729  1.00 99.99            
ATOM   3740  C   LEU A 497     -11.998  42.046  35.869  1.00 99.99            
ATOM   3741  O   LEU A 497     -12.368  42.419  34.754  1.00 99.99            
ATOM   3742  CB  LEU A 497      -9.687  42.656  36.455  1.00 99.99            
ATOM   3743  CG  LEU A 497      -8.760  43.641  37.186  1.00 99.99            
ATOM   3744  CD1 LEU A 497      -7.281  43.342  36.905  1.00 99.99            
ATOM   3745  CD2 LEU A 497      -9.146  45.097  36.870  1.00 99.99            
ATOM   3746  N   LEU A 498     -12.285  40.816  36.341  1.00 99.99            
ATOM   3747  CA  LEU A 498     -13.049  39.965  35.473  1.00 99.99            
ATOM   3748  C   LEU A 498     -14.269  39.448  36.181  1.00 99.99            
ATOM   3749  O   LEU A 498     -14.228  38.378  36.785  1.00 99.99            
ATOM   3750  CB  LEU A 498     -12.278  38.726  34.985  1.00 99.99            
ATOM   3751  CG  LEU A 498     -10.914  39.041  34.344  1.00 99.99            
ATOM   3752  CD1 LEU A 498      -9.813  39.230  35.402  1.00 99.99            
ATOM   3753  CD2 LEU A 498     -10.545  38.012  33.277  1.00 99.99            
ATOM   3754  N   PRO A 499     -15.377  40.133  36.100  1.00 99.99            
ATOM   3755  CA  PRO A 499     -16.588  39.680  36.735  1.00 99.99            
ATOM   3756  C   PRO A 499     -17.139  38.404  36.156  1.00 99.99            
ATOM   3757  O   PRO A 499     -17.805  37.653  36.862  1.00 99.99            
ATOM   3758  CB  PRO A 499     -17.556  40.869  36.677  1.00 99.99            
ATOM   3759  CG  PRO A 499     -16.908  41.860  35.688  1.00 99.99            
ATOM   3760  CD  PRO A 499     -15.406  41.547  35.786  1.00 99.99            
ATOM   3761  N   MET A 500     -16.943  38.196  34.848  1.00 99.99            
ATOM   3762  CA  MET A 500     -17.362  37.096  34.017  1.00 99.99            
ATOM   3763  C   MET A 500     -16.515  35.851  34.098  1.00 99.99            
ATOM   3764  O   MET A 500     -16.923  34.815  33.577  1.00 99.99            
ATOM   3765  CB  MET A 500     -17.400  37.467  32.523  1.00 99.99            
ATOM   3766  CG  MET A 500     -18.500  38.459  32.150  1.00 99.99            
ATOM   3767  SD  MET A 500     -18.524  38.900  30.386  1.00 99.99            
ATOM   3768  CE  MET A 500     -20.057  39.864  30.485  1.00 99.99            
ATOM   3769  N   LEU A 501     -15.283  35.926  34.639  1.00 99.99            
ATOM   3770  CA  LEU A 501     -14.302  34.877  34.460  1.00 99.99            
ATOM   3771  C   LEU A 501     -14.754  33.504  34.901  1.00 99.99            
ATOM   3772  O   LEU A 501     -15.029  33.266  36.075  1.00 99.99            
ATOM   3773  CB  LEU A 501     -12.986  35.206  35.191  1.00 99.99            
ATOM   3774  CG  LEU A 501     -11.808  34.276  34.856  1.00 99.99            
ATOM   3775  CD1 LEU A 501     -11.358  34.460  33.394  1.00 99.99            
ATOM   3776  CD2 LEU A 501     -10.652  34.461  35.852  1.00 99.99            
ATOM   3777  N   LEU A 502     -14.907  32.580  33.919  1.00 99.99            
ATOM   3778  CA  LEU A 502     -15.225  31.186  34.115  1.00 99.99            
ATOM   3779  C   LEU A 502     -14.021  30.349  34.474  1.00 99.99            
ATOM   3780  O   LEU A 502     -14.060  29.553  35.413  1.00 99.99            
ATOM   3781  CB  LEU A 502     -15.834  30.561  32.852  1.00 99.99            
ATOM   3782  CG  LEU A 502     -17.077  31.316  32.345  1.00 99.99            
ATOM   3783  CD1 LEU A 502     -17.725  30.598  31.151  1.00 99.99            
ATOM   3784  CD2 LEU A 502     -18.063  31.607  33.486  1.00 99.99            
ATOM   3785  N   VAL A 503     -12.903  30.506  33.725  1.00 99.99            
ATOM   3786  CA  VAL A 503     -11.790  29.613  33.919  1.00 99.99            
ATOM   3787  C   VAL A 503     -10.516  30.389  34.014  1.00 99.99            
ATOM   3788  O   VAL A 503     -10.320  31.374  33.305  1.00 99.99            
ATOM   3789  CB  VAL A 503     -11.623  28.637  32.787  1.00 99.99            
ATOM   3790  CG1 VAL A 503     -10.331  27.831  33.001  1.00 99.99            
ATOM   3791  CG2 VAL A 503     -12.888  27.767  32.706  1.00 99.99            
ATOM   3792  N   LEU A 504      -9.615  29.943  34.915  1.00 99.99            
ATOM   3793  CA  LEU A 504      -8.350  30.594  35.096  1.00 99.99            
ATOM   3794  C   LEU A 504      -7.286  29.541  35.277  1.00 99.99            
ATOM   3795  O   LEU A 504      -7.402  28.684  36.154  1.00 99.99            
ATOM   3796  CB  LEU A 504      -8.331  31.498  36.347  1.00 99.99            
ATOM   3797  CG  LEU A 504      -6.996  32.220  36.617  1.00 99.99            
ATOM   3798  CD1 LEU A 504      -6.638  33.204  35.495  1.00 99.99            
ATOM   3799  CD2 LEU A 504      -7.000  32.884  38.003  1.00 99.99            
ATOM   3800  N   LYS A 505      -6.222  29.567  34.434  1.00 99.99            
ATOM   3801  CA  LYS A 505      -5.132  28.633  34.596  1.00 99.99            
ATOM   3802  C   LYS A 505      -3.878  29.392  34.939  1.00 99.99            
ATOM   3803  O   LYS A 505      -3.248  30.009  34.083  1.00 99.99            
ATOM   3804  CB  LYS A 505      -4.768  27.797  33.356  1.00 99.99            
ATOM   3805  CG  LYS A 505      -5.669  26.589  33.126  1.00 99.99            
ATOM   3806  CD  LYS A 505      -5.286  25.782  31.884  1.00 99.99            
ATOM   3807  CE  LYS A 505      -3.888  25.161  31.976  1.00 99.99            
ATOM   3808  NZ  LYS A 505      -3.608  24.366  30.760  1.00 99.99            
ATOM   3809  N   ILE A 506      -3.589  29.422  36.251  1.00 99.99            
ATOM   3810  CA  ILE A 506      -2.526  29.975  37.063  1.00 99.99            
ATOM   3811  C   ILE A 506      -1.275  29.127  37.274  1.00 99.99            
ATOM   3812  O   ILE A 506      -0.412  29.516  38.052  1.00 99.99            
ATOM   3813  CB  ILE A 506      -3.036  30.477  38.391  1.00 99.99            
ATOM   3814  CG1 ILE A 506      -2.051  31.475  39.028  1.00 99.99            
ATOM   3815  CG2 ILE A 506      -3.361  29.270  39.280  1.00 99.99            
ATOM   3816  CD1 ILE A 506      -1.916  32.791  38.262  1.00 99.99            
ATOM   3817  N   SER A 507      -1.202  27.863  36.822  1.00 99.99            
ATOM   3818  CA  SER A 507      -0.071  27.025  37.191  1.00 99.99            
ATOM   3819  C   SER A 507       1.268  27.667  36.912  1.00 99.99            
ATOM   3820  O   SER A 507       1.351  28.709  36.276  1.00 99.99            
ATOM   3821  CB  SER A 507      -0.114  25.648  36.504  1.00 99.99            
ATOM   3822  OG  SER A 507      -0.231  25.807  35.098  1.00 99.99            
ATOM   3823  N   ARG A 508       2.359  27.091  37.483  1.00 99.99            
ATOM   3824  CA  ARG A 508       3.729  27.523  37.288  1.00 99.99            
ATOM   3825  C   ARG A 508       3.874  29.017  37.406  1.00 99.99            
ATOM   3826  O   ARG A 508       4.447  29.624  36.501  1.00 99.99            
ATOM   3827  CB  ARG A 508       4.319  27.173  35.912  1.00 99.99            
ATOM   3828  CG  ARG A 508       4.502  25.683  35.644  1.00 99.99            
ATOM   3829  CD  ARG A 508       5.414  25.422  34.445  1.00 99.99            
ATOM   3830  NE  ARG A 508       5.391  23.965  34.137  1.00 99.99            
ATOM   3831  CZ  ARG A 508       4.456  23.482  33.270  1.00 99.99            
ATOM   3832  NH1 ARG A 508       3.486  24.309  32.780  1.00 99.99            
ATOM   3833  NH2 ARG A 508       4.527  22.187  32.847  1.00 99.99            
ATOM   3834  N   ASN A 509       3.401  29.664  38.497  1.00 99.99            
ATOM   3835  CA  ASN A 509       3.497  31.106  38.510  1.00 99.99            
ATOM   3836  C   ASN A 509       3.989  31.760  39.776  1.00 99.99            
ATOM   3837  O   ASN A 509       3.845  32.966  39.900  1.00 99.99            
ATOM   3838  CB  ASN A 509       2.148  31.812  38.283  1.00 99.99            
ATOM   3839  CG  ASN A 509       1.759  31.755  36.818  1.00 99.99            
ATOM   3840  OD1 ASN A 509       2.510  31.270  35.978  1.00 99.99            
ATOM   3841  ND2 ASN A 509       0.546  32.272  36.492  1.00 99.99            
ATOM   3842  N   ALA A 510       4.635  31.094  40.732  1.00 99.99            
ATOM   3843  CA  ALA A 510       5.106  31.824  41.890  1.00 99.99            
ATOM   3844  C   ALA A 510       4.040  32.377  42.825  1.00 99.99            
ATOM   3845  O   ALA A 510       4.278  33.397  43.471  1.00 99.99            
ATOM   3846  CB  ALA A 510       6.054  32.985  41.527  1.00 99.99            
ATOM   3847  N   ILE A 511       2.852  31.740  42.970  1.00 99.99            
ATOM   3848  CA  ILE A 511       1.923  32.189  43.988  1.00 99.99            
ATOM   3849  C   ILE A 511       1.992  31.190  45.125  1.00 99.99            
ATOM   3850  O   ILE A 511       1.972  29.984  44.899  1.00 99.99            
ATOM   3851  CB  ILE A 511       0.493  32.263  43.524  1.00 99.99            
ATOM   3852  CG1 ILE A 511      -0.370  32.997  44.564  1.00 99.99            
ATOM   3853  CG2 ILE A 511       0.008  30.841  43.190  1.00 99.99            
ATOM   3854  CD1 ILE A 511      -1.748  33.388  44.036  1.00 99.99            
ATOM   3855  N   THR A 512       2.246  31.661  46.366  1.00 99.99            
ATOM   3856  CA  THR A 512       2.342  30.839  47.554  1.00 99.99            
ATOM   3857  C   THR A 512       1.045  30.550  48.272  1.00 99.99            
ATOM   3858  O   THR A 512       0.841  29.443  48.770  1.00 99.99            
ATOM   3859  CB  THR A 512       3.260  31.432  48.579  1.00 99.99            
ATOM   3860  OG1 THR A 512       2.749  32.678  49.030  1.00 99.99            
ATOM   3861  CG2 THR A 512       4.649  31.626  47.947  1.00 99.99            
ATOM   3862  N   THR A 513       0.141  31.546  48.394  1.00 99.99            
ATOM   3863  CA  THR A 513      -1.017  31.314  49.216  1.00 99.99            
ATOM   3864  C   THR A 513      -2.240  31.736  48.476  1.00 99.99            
ATOM   3865  O   THR A 513      -2.154  32.431  47.465  1.00 99.99            
ATOM   3866  CB  THR A 513      -1.009  32.087  50.507  1.00 99.99            
ATOM   3867  OG1 THR A 513      -1.061  33.483  50.247  1.00 99.99            
ATOM   3868  CG2 THR A 513       0.273  31.743  51.286  1.00 99.99            
ATOM   3869  N   PHE A 514      -3.414  31.251  48.938  1.00 99.99            
ATOM   3870  CA  PHE A 514      -4.658  31.684  48.376  1.00 99.99            
ATOM   3871  C   PHE A 514      -5.723  31.643  49.424  1.00 99.99            
ATOM   3872  O   PHE A 514      -6.298  30.596  49.711  1.00 99.99            
ATOM   3873  CB  PHE A 514      -5.075  30.904  47.115  1.00 99.99            
ATOM   3874  CG  PHE A 514      -4.891  29.449  47.367  1.00 99.99            
ATOM   3875  CD1 PHE A 514      -3.639  28.900  47.218  1.00 99.99            
ATOM   3876  CD2 PHE A 514      -5.939  28.636  47.731  1.00 99.99            
ATOM   3877  CE1 PHE A 514      -3.425  27.559  47.434  1.00 99.99            
ATOM   3878  CE2 PHE A 514      -5.729  27.294  47.949  1.00 99.99            
ATOM   3879  CZ  PHE A 514      -4.473  26.752  47.801  1.00 99.99            
ATOM   3880  N   SER A 515      -6.055  32.826  49.977  1.00 99.99            
ATOM   3881  CA  SER A 515      -6.995  32.943  51.051  1.00 99.99            
ATOM   3882  C   SER A 515      -8.382  32.770  50.530  1.00 99.99            
ATOM   3883  O   SER A 515      -8.627  32.800  49.326  1.00 99.99            
ATOM   3884  CB  SER A 515      -6.924  34.303  51.765  1.00 99.99            
ATOM   3885  OG  SER A 515      -7.255  35.343  50.857  1.00 99.99            
ATOM   3886  N   LYS A 516      -9.328  32.585  51.470  1.00 99.99            
ATOM   3887  CA  LYS A 516     -10.711  32.337  51.184  1.00 99.99            
ATOM   3888  C   LYS A 516     -11.274  33.510  50.447  1.00 99.99            
ATOM   3889  O   LYS A 516     -12.025  33.348  49.488  1.00 99.99            
ATOM   3890  CB  LYS A 516     -11.583  32.283  52.453  1.00 99.99            
ATOM   3891  CG  LYS A 516     -11.139  31.326  53.556  1.00 99.99            
ATOM   3892  CD  LYS A 516     -11.819  31.633  54.894  1.00 99.99            
ATOM   3893  CE  LYS A 516     -11.387  30.721  56.045  1.00 99.99            
ATOM   3894  NZ  LYS A 516     -12.113  29.434  55.979  1.00 99.99            
ATOM   3895  N   GLU A 517     -10.906  34.731  50.881  1.00 99.99            
ATOM   3896  CA  GLU A 517     -11.538  35.912  50.365  1.00 99.99            
ATOM   3897  C   GLU A 517     -11.352  36.016  48.886  1.00 99.99            
ATOM   3898  O   GLU A 517     -12.312  36.243  48.152  1.00 99.99            
ATOM   3899  CB  GLU A 517     -10.986  37.219  50.965  1.00 99.99            
ATOM   3900  CG  GLU A 517      -9.502  37.458  50.664  1.00 99.99            
ATOM   3901  CD  GLU A 517      -9.178  38.912  50.980  1.00 99.99            
ATOM   3902  OE1 GLU A 517      -9.330  39.763  50.062  1.00 99.99            
ATOM   3903  OE2 GLU A 517      -8.779  39.191  52.141  1.00 99.99            
ATOM   3904  N   GLN A 518     -10.109  35.835  48.408  1.00 99.99            
ATOM   3905  CA  GLN A 518      -9.820  35.984  47.011  1.00 99.99            
ATOM   3906  C   GLN A 518     -10.557  34.929  46.256  1.00 99.99            
ATOM   3907  O   GLN A 518     -11.125  35.195  45.198  1.00 99.99            
ATOM   3908  CB  GLN A 518      -8.342  35.743  46.688  1.00 99.99            
ATOM   3909  CG  GLN A 518      -7.392  36.669  47.437  1.00 99.99            
ATOM   3910  CD  GLN A 518      -5.988  36.290  46.997  1.00 99.99            
ATOM   3911  OE1 GLN A 518      -5.232  35.677  47.748  1.00 99.99            
ATOM   3912  NE2 GLN A 518      -5.631  36.654  45.735  1.00 99.99            
ATOM   3913  N   LEU A 519     -10.567  33.694  46.789  1.00 99.99            
ATOM   3914  CA  LEU A 519     -11.206  32.634  46.064  1.00 99.99            
ATOM   3915  C   LEU A 519     -12.655  32.938  45.880  1.00 99.99            
ATOM   3916  O   LEU A 519     -13.203  32.776  44.789  1.00 99.99            
ATOM   3917  CB  LEU A 519     -11.089  31.252  46.738  1.00 99.99            
ATOM   3918  CG  LEU A 519      -9.744  30.529  46.517  1.00 99.99            
ATOM   3919  CD1 LEU A 519      -9.598  30.081  45.053  1.00 99.99            
ATOM   3920  CD2 LEU A 519      -8.546  31.360  46.996  1.00 99.99            
ATOM   3921  N   ASP A 520     -13.306  33.409  46.951  1.00 99.99            
ATOM   3922  CA  ASP A 520     -14.709  33.700  46.954  1.00 99.99            
ATOM   3923  C   ASP A 520     -14.980  34.884  46.081  1.00 99.99            
ATOM   3924  O   ASP A 520     -16.094  35.057  45.592  1.00 99.99            
ATOM   3925  CB  ASP A 520     -15.227  34.020  48.367  1.00 99.99            
ATOM   3926  CG  ASP A 520     -15.053  32.776  49.239  1.00 99.99            
ATOM   3927  OD1 ASP A 520     -14.123  31.965  48.971  1.00 99.99            
ATOM   3928  OD2 ASP A 520     -15.863  32.618  50.190  1.00 99.99            
ATOM   3929  N   SER A 521     -13.963  35.742  45.876  1.00 99.99            
ATOM   3930  CA  SER A 521     -14.141  36.985  45.178  1.00 99.99            
ATOM   3931  C   SER A 521     -14.701  36.797  43.789  1.00 99.99            
ATOM   3932  O   SER A 521     -15.628  37.513  43.410  1.00 99.99            
ATOM   3933  CB  SER A 521     -12.832  37.785  45.057  1.00 99.99            
ATOM   3934  OG  SER A 521     -13.097  39.062  44.497  1.00 99.99            
ATOM   3935  N   PHE A 522     -14.179  35.856  42.974  1.00 99.99            
ATOM   3936  CA  PHE A 522     -14.743  35.722  41.647  1.00 99.99            
ATOM   3937  C   PHE A 522     -16.096  35.087  41.795  1.00 99.99            
ATOM   3938  O   PHE A 522     -16.214  33.965  42.278  1.00 99.99            
ATOM   3939  CB  PHE A 522     -13.943  34.795  40.714  1.00 99.99            
ATOM   3940  CG  PHE A 522     -12.594  35.379  40.487  1.00 99.99            
ATOM   3941  CD1 PHE A 522     -12.381  36.267  39.458  1.00 99.99            
ATOM   3942  CD2 PHE A 522     -11.544  35.041  41.309  1.00 99.99            
ATOM   3943  CE1 PHE A 522     -11.134  36.807  39.248  1.00 99.99            
ATOM   3944  CE2 PHE A 522     -10.296  35.577  41.104  1.00 99.99            
ATOM   3945  CZ  PHE A 522     -10.090  36.462  40.071  1.00 99.99            
ATOM   3946  N   HIS A 523     -17.162  35.791  41.365  1.00 99.99            
ATOM   3947  CA  HIS A 523     -18.503  35.293  41.530  1.00 99.99            
ATOM   3948  C   HIS A 523     -18.776  34.080  40.683  1.00 99.99            
ATOM   3949  O   HIS A 523     -19.314  33.082  41.161  1.00 99.99            
ATOM   3950  CB  HIS A 523     -19.564  36.343  41.168  1.00 99.99            
ATOM   3951  CG  HIS A 523     -19.624  37.477  42.147  1.00 99.99            
ATOM   3952  ND1 HIS A 523     -18.710  38.505  42.201  1.00 99.99            
ATOM   3953  CD2 HIS A 523     -20.531  37.732  43.129  1.00 99.99            
ATOM   3954  CE1 HIS A 523     -19.105  39.326  43.207  1.00 99.99            
ATOM   3955  NE2 HIS A 523     -20.205  38.898  43.799  1.00 99.99            
ATOM   3956  N   THR A 524     -18.445  34.182  39.382  1.00 99.99            
ATOM   3957  CA  THR A 524     -18.696  33.227  38.331  1.00 99.99            
ATOM   3958  C   THR A 524     -17.733  32.069  38.250  1.00 99.99            
ATOM   3959  O   THR A 524     -18.058  31.045  37.652  1.00 99.99            
ATOM   3960  CB  THR A 524     -18.737  33.876  36.978  1.00 99.99            
ATOM   3961  OG1 THR A 524     -19.047  32.913  35.980  1.00 99.99            
ATOM   3962  CG2 THR A 524     -17.379  34.536  36.694  1.00 99.99            
ATOM   3963  N   LEU A 525     -16.515  32.210  38.810  1.00 99.99            
ATOM   3964  CA  LEU A 525     -15.417  31.299  38.589  1.00 99.99            
ATOM   3965  C   LEU A 525     -15.818  29.859  38.809  1.00 99.99            
ATOM   3966  O   LEU A 525     -16.403  29.531  39.839  1.00 99.99            
ATOM   3967  CB  LEU A 525     -14.252  31.640  39.542  1.00 99.99            
ATOM   3968  CG  LEU A 525     -12.876  31.051  39.187  1.00 99.99            
ATOM   3969  CD1 LEU A 525     -12.901  29.522  39.110  1.00 99.99            
ATOM   3970  CD2 LEU A 525     -12.284  31.739  37.947  1.00 99.99            
ATOM   3971  N   LYS A 526     -15.684  29.009  37.751  1.00 99.99            
ATOM   3972  CA  LYS A 526     -15.856  27.574  37.795  1.00 99.99            
ATOM   3973  C   LYS A 526     -14.597  26.768  38.029  1.00 99.99            
ATOM   3974  O   LYS A 526     -14.583  25.863  38.864  1.00 99.99            
ATOM   3975  CB  LYS A 526     -16.600  27.040  36.553  1.00 99.99            
ATOM   3976  CG  LYS A 526     -15.952  27.348  35.201  1.00 99.99            
ATOM   3977  CD  LYS A 526     -14.815  26.407  34.802  1.00 99.99            
ATOM   3978  CE  LYS A 526     -15.312  25.063  34.259  1.00 99.99            
ATOM   3979  NZ  LYS A 526     -16.184  25.281  33.082  1.00 99.99            
ATOM   3980  N   THR A 527     -13.491  27.072  37.300  1.00 99.99            
ATOM   3981  CA  THR A 527     -12.329  26.217  37.383  1.00 99.99            
ATOM   3982  C   THR A 527     -11.072  27.023  37.512  1.00 99.99            
ATOM   3983  O   THR A 527     -10.929  28.079  36.901  1.00 99.99            
ATOM   3984  CB  THR A 527     -12.168  25.324  36.187  1.00 99.99            
ATOM   3985  OG1 THR A 527     -13.289  24.458  36.074  1.00 99.99            
ATOM   3986  CG2 THR A 527     -10.879  24.502  36.339  1.00 99.99            
ATOM   3987  N   LEU A 528     -10.115  26.515  38.324  1.00 99.99            
ATOM   3988  CA  LEU A 528      -8.874  27.193  38.561  1.00 99.99            
ATOM   3989  C   LEU A 528      -7.749  26.197  38.551  1.00 99.99            
ATOM   3990  O   LEU A 528      -7.905  25.086  39.057  1.00 99.99            
ATOM   3991  CB  LEU A 528      -8.844  27.912  39.921  1.00 99.99            
ATOM   3992  CG  LEU A 528      -7.499  28.575  40.267  1.00 99.99            
ATOM   3993  CD1 LEU A 528      -7.113  29.661  39.253  1.00 99.99            
ATOM   3994  CD2 LEU A 528      -7.505  29.094  41.714  1.00 99.99            
ATOM   3995  N   GLU A 529      -6.587  26.565  37.951  1.00 99.99            
ATOM   3996  CA  GLU A 529      -5.469  25.656  37.972  1.00 99.99            
ATOM   3997  C   GLU A 529      -4.266  26.331  38.576  1.00 99.99            
ATOM   3998  O   GLU A 529      -3.456  26.922  37.868  1.00 99.99            
ATOM   3999  CB  GLU A 529      -5.033  25.146  36.586  1.00 99.99            
ATOM   4000  CG  GLU A 529      -6.028  24.178  35.946  1.00 99.99            
ATOM   4001  CD  GLU A 529      -5.319  23.488  34.790  1.00 99.99            
ATOM   4002  OE1 GLU A 529      -4.122  23.135  34.964  1.00 99.99            
ATOM   4003  OE2 GLU A 529      -5.961  23.305  33.722  1.00 99.99            
ATOM   4004  N   ALA A 530      -4.177  26.284  39.918  1.00 99.99            
ATOM   4005  CA  ALA A 530      -3.133  26.747  40.803  1.00 99.99            
ATOM   4006  C   ALA A 530      -1.950  25.818  40.848  1.00 99.99            
ATOM   4007  O   ALA A 530      -0.879  26.184  41.327  1.00 99.99            
ATOM   4008  CB  ALA A 530      -3.627  26.933  42.250  1.00 99.99            
ATOM   4009  N   GLY A 531      -2.144  24.551  40.450  1.00 99.99            
ATOM   4010  CA  GLY A 531      -1.171  23.516  40.689  1.00 99.99            
ATOM   4011  C   GLY A 531       0.182  23.797  40.108  1.00 99.99            
ATOM   4012  O   GLY A 531       0.408  24.748  39.363  1.00 99.99            
ATOM   4013  N   GLY A 532       1.152  22.962  40.536  1.00 99.99            
ATOM   4014  CA  GLY A 532       2.502  22.988  40.053  1.00 99.99            
ATOM   4015  C   GLY A 532       3.176  24.239  40.516  1.00 99.99            
ATOM   4016  O   GLY A 532       4.159  24.661  39.911  1.00 99.99            
ATOM   4017  N   ASN A 533       2.651  24.876  41.582  1.00 99.99            
ATOM   4018  CA  ASN A 533       3.228  26.078  42.121  1.00 99.99            
ATOM   4019  C   ASN A 533       4.083  25.786  43.307  1.00 99.99            
ATOM   4020  O   ASN A 533       4.169  24.653  43.784  1.00 99.99            
ATOM   4021  CB  ASN A 533       2.200  27.136  42.562  1.00 99.99            
ATOM   4022  CG  ASN A 533       1.970  28.072  41.391  1.00 99.99            
ATOM   4023  OD1 ASN A 533       2.932  28.592  40.831  1.00 99.99            
ATOM   4024  ND2 ASN A 533       0.686  28.313  41.019  1.00 99.99            
ATOM   4025  N   ASN A 534       4.775  26.845  43.781  1.00 99.99            
ATOM   4026  CA  ASN A 534       5.602  26.767  44.952  1.00 99.99            
ATOM   4027  C   ASN A 534       4.836  27.445  46.045  1.00 99.99            
ATOM   4028  O   ASN A 534       4.646  28.659  46.031  1.00 99.99            
ATOM   4029  CB  ASN A 534       6.934  27.519  44.804  1.00 99.99            
ATOM   4030  CG  ASN A 534       7.766  26.821  43.738  1.00 99.99            
ATOM   4031  OD1 ASN A 534       7.534  25.658  43.412  1.00 99.99            
ATOM   4032  ND2 ASN A 534       8.768  27.553  43.182  1.00 99.99            
ATOM   4033  N   PHE A 535       4.402  26.672  47.053  1.00 99.99            
ATOM   4034  CA  PHE A 535       3.563  27.228  48.074  1.00 99.99            
ATOM   4035  C   PHE A 535       4.297  27.298  49.379  1.00 99.99            
ATOM   4036  O   PHE A 535       5.319  26.643  49.590  1.00 99.99            
ATOM   4037  CB  PHE A 535       2.317  26.372  48.357  1.00 99.99            
ATOM   4038  CG  PHE A 535       1.506  26.260  47.111  1.00 99.99            
ATOM   4039  CD1 PHE A 535       1.817  25.315  46.159  1.00 99.99            
ATOM   4040  CD2 PHE A 535       0.429  27.091  46.900  1.00 99.99            
ATOM   4041  CE1 PHE A 535       1.068  25.205  45.011  1.00 99.99            
ATOM   4042  CE2 PHE A 535      -0.323  26.986  45.754  1.00 99.99            
ATOM   4043  CZ  PHE A 535      -0.002  26.043  44.807  1.00 99.99            
ATOM   4044  N   ILE A 536       3.771  28.139  50.292  1.00 99.99            
ATOM   4045  CA  ILE A 536       4.294  28.244  51.624  1.00 99.99            
ATOM   4046  C   ILE A 536       3.308  27.515  52.474  1.00 99.99            
ATOM   4047  O   ILE A 536       2.103  27.730  52.361  1.00 99.99            
ATOM   4048  CB  ILE A 536       4.409  29.657  52.131  1.00 99.99            
ATOM   4049  CG1 ILE A 536       5.123  29.672  53.494  1.00 99.99            
ATOM   4050  CG2 ILE A 536       3.012  30.305  52.141  1.00 99.99            
ATOM   4051  CD1 ILE A 536       5.576  31.064  53.929  1.00 99.99            
ATOM   4052  N   CYS A 537       3.781  26.593  53.333  1.00 99.99            
ATOM   4053  CA  CYS A 537       2.805  25.821  54.035  1.00 99.99            
ATOM   4054  C   CYS A 537       2.710  26.256  55.468  1.00 99.99            
ATOM   4055  O   CYS A 537       3.602  26.038  56.286  1.00 99.99            
ATOM   4056  CB  CYS A 537       3.005  24.302  53.814  1.00 99.99            
ATOM   4057  SG  CYS A 537       2.629  23.961  52.055  1.00 99.99            
ATOM   4058  N   SER A 538       1.579  26.922  55.796  1.00 99.99            
ATOM   4059  CA  SER A 538       1.372  27.434  57.121  1.00 99.99            
ATOM   4060  C   SER A 538      -0.002  27.058  57.574  1.00 99.99            
ATOM   4061  O   SER A 538      -0.897  26.796  56.773  1.00 99.99            
ATOM   4062  CB  SER A 538       1.463  28.969  57.230  1.00 99.99            
ATOM   4063  OG  SER A 538       0.340  29.582  56.610  1.00 99.99            
ATOM   4064  N   CYS A 539      -0.200  27.068  58.905  1.00 99.99            
ATOM   4065  CA  CYS A 539      -1.435  26.677  59.524  1.00 99.99            
ATOM   4066  C   CYS A 539      -2.512  27.600  59.065  1.00 99.99            
ATOM   4067  O   CYS A 539      -3.667  27.204  58.921  1.00 99.99            
ATOM   4068  CB  CYS A 539      -1.387  26.750  61.060  1.00 99.99            
ATOM   4069  SG  CYS A 539      -0.215  25.560  61.779  1.00 99.99            
ATOM   4070  N   GLU A 540      -2.154  28.864  58.811  1.00 99.99            
ATOM   4071  CA  GLU A 540      -3.142  29.820  58.426  1.00 99.99            
ATOM   4072  C   GLU A 540      -3.808  29.321  57.178  1.00 99.99            
ATOM   4073  O   GLU A 540      -5.005  29.525  56.987  1.00 99.99            
ATOM   4074  CB  GLU A 540      -2.510  31.184  58.133  1.00 99.99            
ATOM   4075  CG  GLU A 540      -3.513  32.327  58.059  1.00 99.99            
ATOM   4076  CD  GLU A 540      -2.703  33.605  58.176  1.00 99.99            
ATOM   4077  OE1 GLU A 540      -2.427  34.014  59.334  1.00 99.99            
ATOM   4078  OE2 GLU A 540      -2.337  34.181  57.117  1.00 99.99            
ATOM   4079  N   PHE A 541      -3.022  28.731  56.259  1.00 99.99            
ATOM   4080  CA  PHE A 541      -3.508  28.157  55.031  1.00 99.99            
ATOM   4081  C   PHE A 541      -4.176  26.818  55.220  1.00 99.99            
ATOM   4082  O   PHE A 541      -5.258  26.572  54.689  1.00 99.99            
ATOM   4083  CB  PHE A 541      -2.362  27.970  54.025  1.00 99.99            
ATOM   4084  CG  PHE A 541      -2.905  27.288  52.822  1.00 99.99            
ATOM   4085  CD1 PHE A 541      -3.599  27.987  51.861  1.00 99.99            
ATOM   4086  CD2 PHE A 541      -2.709  25.937  52.655  1.00 99.99            
ATOM   4087  CE1 PHE A 541      -4.095  27.342  50.751  1.00 99.99            
ATOM   4088  CE2 PHE A 541      -3.202  25.292  51.548  1.00 99.99            
ATOM   4089  CZ  PHE A 541      -3.898  25.992  50.593  1.00 99.99            
ATOM   4090  N   LEU A 542      -3.544  25.916  55.997  1.00 99.99            
ATOM   4091  CA  LEU A 542      -4.025  24.567  56.145  1.00 99.99            
ATOM   4092  C   LEU A 542      -5.363  24.538  56.804  1.00 99.99            
ATOM   4093  O   LEU A 542      -6.200  23.699  56.481  1.00 99.99            
ATOM   4094  CB  LEU A 542      -3.064  23.647  56.916  1.00 99.99            
ATOM   4095  CG  LEU A 542      -1.878  23.178  56.051  1.00 99.99            
ATOM   4096  CD1 LEU A 542      -1.011  24.344  55.558  1.00 99.99            
ATOM   4097  CD2 LEU A 542      -1.067  22.100  56.773  1.00 99.99            
ATOM   4098  N   SER A 543      -5.601  25.446  57.760  1.00 99.99            
ATOM   4099  CA  SER A 543      -6.873  25.455  58.419  1.00 99.99            
ATOM   4100  C   SER A 543      -7.920  25.639  57.366  1.00 99.99            
ATOM   4101  O   SER A 543      -8.983  25.023  57.410  1.00 99.99            
ATOM   4102  CB  SER A 543      -7.006  26.621  59.412  1.00 99.99            
ATOM   4103  OG  SER A 543      -8.278  26.588  60.040  1.00 99.99            
ATOM   4104  N   PHE A 544      -7.615  26.486  56.371  1.00 99.99            
ATOM   4105  CA  PHE A 544      -8.495  26.780  55.277  1.00 99.99            
ATOM   4106  C   PHE A 544      -8.706  25.538  54.470  1.00 99.99            
ATOM   4107  O   PHE A 544      -9.813  25.290  53.994  1.00 99.99            
ATOM   4108  CB  PHE A 544      -7.921  27.865  54.344  1.00 99.99            
ATOM   4109  CG  PHE A 544      -8.775  28.005  53.129  1.00 99.99            
ATOM   4110  CD1 PHE A 544      -9.992  28.640  53.177  1.00 99.99            
ATOM   4111  CD2 PHE A 544      -8.339  27.512  51.919  1.00 99.99            
ATOM   4112  CE1 PHE A 544     -10.767  28.773  52.045  1.00 99.99            
ATOM   4113  CE2 PHE A 544      -9.107  27.641  50.784  1.00 99.99            
ATOM   4114  CZ  PHE A 544     -10.325  28.272  50.845  1.00 99.99            
ATOM   4115  N   THR A 545      -7.645  24.727  54.275  1.00 99.99            
ATOM   4116  CA  THR A 545      -7.788  23.555  53.455  1.00 99.99            
ATOM   4117  C   THR A 545      -8.757  22.600  54.081  1.00 99.99            
ATOM   4118  O   THR A 545      -9.596  22.022  53.392  1.00 99.99            
ATOM   4119  CB  THR A 545      -6.512  22.799  53.219  1.00 99.99            
ATOM   4120  OG1 THR A 545      -6.054  22.184  54.412  1.00 99.99            
ATOM   4121  CG2 THR A 545      -5.457  23.787  52.701  1.00 99.99            
ATOM   4122  N   GLN A 546      -8.653  22.386  55.408  1.00 99.99            
ATOM   4123  CA  GLN A 546      -9.523  21.468  56.094  1.00 99.99            
ATOM   4124  C   GLN A 546     -10.926  21.994  56.132  1.00 99.99            
ATOM   4125  O   GLN A 546     -11.886  21.239  55.985  1.00 99.99            
ATOM   4126  CB  GLN A 546      -9.135  21.227  57.563  1.00 99.99            
ATOM   4127  CG  GLN A 546     -10.086  20.251  58.263  1.00 99.99            
ATOM   4128  CD  GLN A 546      -9.795  20.250  59.757  1.00 99.99            
ATOM   4129  OE1 GLN A 546     -10.411  19.505  60.517  1.00 99.99            
ATOM   4130  NE2 GLN A 546      -8.842  21.113  60.197  1.00 99.99            
ATOM   4131  N   GLU A 547     -11.077  23.318  56.327  1.00 99.99            
ATOM   4132  CA  GLU A 547     -12.369  23.902  56.546  1.00 99.99            
ATOM   4133  C   GLU A 547     -13.261  23.670  55.368  1.00 99.99            
ATOM   4134  O   GLU A 547     -14.431  23.333  55.548  1.00 99.99            
ATOM   4135  CB  GLU A 547     -12.295  25.426  56.766  1.00 99.99            
ATOM   4136  CG  GLU A 547     -11.535  25.827  58.032  1.00 99.99            
ATOM   4137  CD  GLU A 547     -11.429  27.345  58.064  1.00 99.99            
ATOM   4138  OE1 GLU A 547     -10.447  27.881  57.481  1.00 99.99            
ATOM   4139  OE2 GLU A 547     -12.330  27.988  58.666  1.00 99.99            
ATOM   4140  N   GLN A 548     -12.747  23.850  54.133  1.00 99.99            
ATOM   4141  CA  GLN A 548     -13.623  23.692  53.008  1.00 99.99            
ATOM   4142  C   GLN A 548     -12.950  22.889  51.928  1.00 99.99            
ATOM   4143  O   GLN A 548     -12.294  23.431  51.040  1.00 99.99            
ATOM   4144  CB  GLN A 548     -13.985  25.046  52.381  1.00 99.99            
ATOM   4145  CG  GLN A 548     -14.708  26.005  53.329  1.00 99.99            
ATOM   4146  CD  GLN A 548     -14.817  27.360  52.638  1.00 99.99            
ATOM   4147  OE1 GLN A 548     -14.331  28.368  53.149  1.00 99.99            
ATOM   4148  NE2 GLN A 548     -15.473  27.392  51.448  1.00 99.99            
ATOM   4149  N   GLN A 549     -13.139  21.562  51.977  1.00 99.99            
ATOM   4150  CA  GLN A 549     -12.696  20.575  51.030  1.00 99.99            
ATOM   4151  C   GLN A 549     -13.536  20.739  49.798  1.00 99.99            
ATOM   4152  O   GLN A 549     -13.186  20.271  48.717  1.00 99.99            
ATOM   4153  CB  GLN A 549     -12.924  19.147  51.554  1.00 99.99            
ATOM   4154  CG  GLN A 549     -12.122  18.832  52.819  1.00 99.99            
ATOM   4155  CD  GLN A 549     -12.621  17.510  53.382  1.00 99.99            
ATOM   4156  OE1 GLN A 549     -11.885  16.792  54.060  1.00 99.99            
ATOM   4157  NE2 GLN A 549     -13.911  17.180  53.103  1.00 99.99            
ATOM   4158  N   ALA A 550     -14.695  21.402  49.958  1.00 99.99            
ATOM   4159  CA  ALA A 550     -15.712  21.574  48.959  1.00 99.99            
ATOM   4160  C   ALA A 550     -15.104  22.195  47.739  1.00 99.99            
ATOM   4161  O   ALA A 550     -15.610  22.013  46.634  1.00 99.99            
ATOM   4162  CB  ALA A 550     -16.855  22.492  49.425  1.00 99.99            
ATOM   4163  N   LEU A 551     -14.028  22.973  47.932  1.00 99.99            
ATOM   4164  CA  LEU A 551     -13.283  23.685  46.931  1.00 99.99            
ATOM   4165  C   LEU A 551     -12.641  22.720  45.976  1.00 99.99            
ATOM   4166  O   LEU A 551     -12.241  23.107  44.883  1.00 99.99            
ATOM   4167  CB  LEU A 551     -12.158  24.552  47.525  1.00 99.99            
ATOM   4168  CG  LEU A 551     -12.648  25.749  48.358  1.00 99.99            
ATOM   4169  CD1 LEU A 551     -13.286  26.835  47.481  1.00 99.99            
ATOM   4170  CD2 LEU A 551     -13.585  25.295  49.478  1.00 99.99            
ATOM   4171  N   ALA A 552     -12.494  21.440  46.360  1.00 99.99            
ATOM   4172  CA  ALA A 552     -11.830  20.476  45.526  1.00 99.99            
ATOM   4173  C   ALA A 552     -12.491  20.471  44.176  1.00 99.99            
ATOM   4174  O   ALA A 552     -11.867  20.126  43.174  1.00 99.99            
ATOM   4175  CB  ALA A 552     -11.892  19.045  46.090  1.00 99.99            
ATOM   4176  N   LYS A 553     -13.791  20.795  44.120  1.00 99.99            
ATOM   4177  CA  LYS A 553     -14.546  20.858  42.897  1.00 99.99            
ATOM   4178  C   LYS A 553     -14.080  21.979  42.003  1.00 99.99            
ATOM   4179  O   LYS A 553     -14.381  21.960  40.809  1.00 99.99            
ATOM   4180  CB  LYS A 553     -16.053  21.061  43.130  1.00 99.99            
ATOM   4181  CG  LYS A 553     -16.876  21.008  41.839  1.00 99.99            
ATOM   4182  CD  LYS A 553     -18.386  20.915  42.063  1.00 99.99            
ATOM   4183  CE  LYS A 553     -18.847  19.557  42.592  1.00 99.99            
ATOM   4184  NZ  LYS A 553     -20.317  19.553  42.755  1.00 99.99            
ATOM   4185  N   VAL A 554     -13.499  23.057  42.578  1.00 99.99            
ATOM   4186  CA  VAL A 554     -13.006  24.201  41.844  1.00 99.99            
ATOM   4187  C   VAL A 554     -11.649  23.971  41.233  1.00 99.99            
ATOM   4188  O   VAL A 554     -11.339  24.530  40.179  1.00 99.99            
ATOM   4189  CB  VAL A 554     -12.901  25.456  42.667  1.00 99.99            
ATOM   4190  CG1 VAL A 554     -11.631  25.401  43.532  1.00 99.99            
ATOM   4191  CG2 VAL A 554     -12.933  26.661  41.711  1.00 99.99            
ATOM   4192  N   LEU A 555     -10.788  23.179  41.913  1.00 99.99            
ATOM   4193  CA  LEU A 555      -9.419  23.008  41.509  1.00 99.99            
ATOM   4194  C   LEU A 555      -9.246  21.721  40.763  1.00 99.99            
ATOM   4195  O   LEU A 555      -9.785  20.681  41.136  1.00 99.99            
ATOM   4196  CB  LEU A 555      -8.450  22.972  42.706  1.00 99.99            
ATOM   4197  CG  LEU A 555      -8.372  24.302  43.482  1.00 99.99            
ATOM   4198  CD1 LEU A 555      -7.406  24.199  44.676  1.00 99.99            
ATOM   4199  CD2 LEU A 555      -8.015  25.469  42.544  1.00 99.99            
ATOM   4200  N   ILE A 556      -8.442  21.767  39.679  1.00 99.99            
ATOM   4201  CA  ILE A 556      -8.194  20.605  38.882  1.00 99.99            
ATOM   4202  C   ILE A 556      -6.869  20.066  39.323  1.00 99.99            
ATOM   4203  O   ILE A 556      -6.040  20.808  39.844  1.00 99.99            
ATOM   4204  CB  ILE A 556      -8.100  20.904  37.413  1.00 99.99            
ATOM   4205  CG1 ILE A 556      -9.429  21.485  36.902  1.00 99.99            
ATOM   4206  CG2 ILE A 556      -7.666  19.626  36.679  1.00 99.99            
ATOM   4207  CD1 ILE A 556      -9.321  22.103  35.509  1.00 99.99            
ATOM   4208  N   ASP A 557      -6.666  18.741  39.169  1.00 99.99            
ATOM   4209  CA  ASP A 557      -5.442  18.086  39.535  1.00 99.99            
ATOM   4210  C   ASP A 557      -5.151  18.324  40.979  1.00 99.99            
ATOM   4211  O   ASP A 557      -4.009  18.579  41.361  1.00 99.99            
ATOM   4212  CB  ASP A 557      -4.233  18.570  38.715  1.00 99.99            
ATOM   4213  CG  ASP A 557      -4.386  18.049  37.292  1.00 99.99            
ATOM   4214  OD1 ASP A 557      -4.568  16.813  37.132  1.00 99.99            
ATOM   4215  OD2 ASP A 557      -4.316  18.881  36.348  1.00 99.99            
ATOM   4216  N   TRP A 558      -6.242  17.748  41.543  1.00 99.99            
ATOM   4217  CA  TRP A 558      -6.841  17.237  42.733  1.00 99.99            
ATOM   4218  C   TRP A 558      -6.758  18.161  43.889  1.00 99.99            
ATOM   4219  O   TRP A 558      -6.033  19.148  43.759  1.00 99.99            
ATOM   4220  CB  TRP A 558      -6.435  15.739  42.867  1.00 99.99            
ATOM   4221  CG  TRP A 558      -6.918  14.992  41.631  1.00 99.99            
ATOM   4222  CD1 TRP A 558      -6.180  14.536  40.575  1.00 99.99            
ATOM   4223  CD2 TRP A 558      -8.302  14.792  41.282  1.00 99.99            
ATOM   4224  NE1 TRP A 558      -7.013  14.119  39.572  1.00 99.99            
ATOM   4225  CE2 TRP A 558      -8.322  14.268  39.997  1.00 99.99            
ATOM   4226  CE3 TRP A 558      -9.461  15.044  41.963  1.00 99.99            
ATOM   4227  CZ2 TRP A 558      -9.507  13.994  39.365  1.00 99.99            
ATOM   4228  CZ3 TRP A 558     -10.652  14.755  41.330  1.00 99.99            
ATOM   4229  CH2 TRP A 558     -10.679  14.244  40.049  1.00 99.99            
ATOM   4230  N   PRO A 559      -7.502  17.871  44.992  1.00 99.99            
ATOM   4231  CA  PRO A 559      -7.717  18.794  46.100  1.00 99.99            
ATOM   4232  C   PRO A 559      -6.528  19.618  46.400  1.00 99.99            
ATOM   4233  O   PRO A 559      -5.623  19.166  47.101  1.00 99.99            
ATOM   4234  CB  PRO A 559      -8.191  17.961  47.292  1.00 99.99            
ATOM   4235  CG  PRO A 559      -7.713  16.537  46.965  1.00 99.99            
ATOM   4236  CD  PRO A 559      -7.726  16.496  45.431  1.00 99.99            
ATOM   4237  N   ALA A 560      -6.591  20.859  45.866  1.00 99.99            
ATOM   4238  CA  ALA A 560      -5.540  21.822  45.707  1.00 99.99            
ATOM   4239  C   ALA A 560      -4.362  21.100  45.114  1.00 99.99            
ATOM   4240  O   ALA A 560      -3.709  20.351  45.837  1.00 99.99            
ATOM   4241  CB  ALA A 560      -5.103  22.510  47.018  1.00 99.99            
ATOM   4242  N   ASN A 561      -4.067  21.280  43.787  1.00 99.99            
ATOM   4243  CA  ASN A 561      -2.856  20.683  43.259  1.00 99.99            
ATOM   4244  C   ASN A 561      -1.803  21.426  43.953  1.00 99.99            
ATOM   4245  O   ASN A 561      -1.610  22.618  43.725  1.00 99.99            
ATOM   4246  CB  ASN A 561      -2.565  20.886  41.752  1.00 99.99            
ATOM   4247  CG  ASN A 561      -1.341  20.040  41.321  1.00 99.99            
ATOM   4248  OD1 ASN A 561      -0.544  20.425  40.467  1.00 99.99            
ATOM   4249  ND2 ASN A 561      -1.221  18.818  41.897  1.00 99.99            
ATOM   4250  N   TYR A 562      -1.133  20.748  44.880  1.00 99.99            
ATOM   4251  CA  TYR A 562      -0.311  21.585  45.666  1.00 99.99            
ATOM   4252  C   TYR A 562       0.768  20.741  46.234  1.00 99.99            
ATOM   4253  O   TYR A 562       0.606  20.114  47.285  1.00 99.99            
ATOM   4254  CB  TYR A 562      -1.202  22.058  46.840  1.00 99.99            
ATOM   4255  CG  TYR A 562      -0.874  23.152  47.811  1.00 99.99            
ATOM   4256  CD1 TYR A 562       0.170  23.059  48.694  1.00 99.99            
ATOM   4257  CD2 TYR A 562      -1.666  24.275  47.860  1.00 99.99            
ATOM   4258  CE1 TYR A 562       0.412  24.053  49.601  1.00 99.99            
ATOM   4259  CE2 TYR A 562      -1.417  25.273  48.773  1.00 99.99            
ATOM   4260  CZ  TYR A 562      -0.377  25.164  49.656  1.00 99.99            
ATOM   4261  OH  TYR A 562      -0.089  26.165  50.607  1.00 99.99            
ATOM   4262  N   LEU A 563       1.934  20.700  45.572  1.00 99.99            
ATOM   4263  CA  LEU A 563       2.933  20.306  46.532  1.00 99.99            
ATOM   4264  C   LEU A 563       3.499  21.520  47.219  1.00 99.99            
ATOM   4265  O   LEU A 563       3.459  22.625  46.681  1.00 99.99            
ATOM   4266  CB  LEU A 563       4.099  19.520  45.903  1.00 99.99            
ATOM   4267  CG  LEU A 563       4.548  20.063  44.531  1.00 99.99            
ATOM   4268  CD1 LEU A 563       4.994  21.531  44.614  1.00 99.99            
ATOM   4269  CD2 LEU A 563       5.620  19.158  43.902  1.00 99.99            
ATOM   4270  N   CYS A 564       4.030  21.335  48.452  1.00 99.99            
ATOM   4271  CA  CYS A 564       4.615  22.391  49.247  1.00 99.99            
ATOM   4272  C   CYS A 564       6.044  22.594  48.838  1.00 99.99            
ATOM   4273  O   CYS A 564       6.632  21.767  48.140  1.00 99.99            
ATOM   4274  CB  CYS A 564       4.685  22.103  50.770  1.00 99.99            
ATOM   4275  SG  CYS A 564       3.096  22.019  51.658  1.00 99.99            
ATOM   4276  N   ASP A 565       6.634  23.732  49.266  1.00 99.99            
ATOM   4277  CA  ASP A 565       8.010  24.023  48.974  1.00 99.99            
ATOM   4278  C   ASP A 565       8.743  24.256  50.265  1.00 99.99            
ATOM   4279  O   ASP A 565       9.828  23.714  50.473  1.00 99.99            
ATOM   4280  CB  ASP A 565       8.185  25.290  48.127  1.00 99.99            
ATOM   4281  CG  ASP A 565       9.637  25.353  47.669  1.00 99.99            
ATOM   4282  OD1 ASP A 565      10.435  24.482  48.109  1.00 99.99            
ATOM   4283  OD2 ASP A 565       9.962  26.274  46.872  1.00 99.99            
ATOM   4284  N   SER A 566       8.174  25.079  51.173  1.00 99.99            
ATOM   4285  CA  SER A 566       8.860  25.344  52.412  1.00 99.99            
ATOM   4286  C   SER A 566       7.949  24.974  53.538  1.00 99.99            
ATOM   4287  O   SER A 566       6.730  25.084  53.399  1.00 99.99            
ATOM   4288  CB  SER A 566       9.241  26.824  52.599  1.00 99.99            
ATOM   4289  OG  SER A 566       8.071  27.624  52.694  1.00 99.99            
ATOM   4290  N   PRO A 567       8.454  24.530  54.663  1.00 99.99            
ATOM   4291  CA  PRO A 567       9.860  24.346  54.938  1.00 99.99            
ATOM   4292  C   PRO A 567      10.380  23.083  54.316  1.00 99.99            
ATOM   4293  O   PRO A 567       9.616  22.362  53.679  1.00 99.99            
ATOM   4294  CB  PRO A 567       9.997  24.354  56.462  1.00 99.99            
ATOM   4295  CG  PRO A 567       8.581  24.060  56.981  1.00 99.99            
ATOM   4296  CD  PRO A 567       7.676  24.639  55.885  1.00 99.99            
ATOM   4297  N   SER A 568      11.682  22.794  54.512  1.00 99.99            
ATOM   4298  CA  SER A 568      12.337  21.663  53.914  1.00 99.99            
ATOM   4299  C   SER A 568      11.660  20.390  54.329  1.00 99.99            
ATOM   4300  O   SER A 568      11.705  19.405  53.593  1.00 99.99            
ATOM   4301  CB  SER A 568      13.814  21.544  54.327  1.00 99.99            
ATOM   4302  OG  SER A 568      14.551  22.655  53.839  1.00 99.99            
ATOM   4303  N   HIS A 569      11.045  20.346  55.526  1.00 99.99            
ATOM   4304  CA  HIS A 569      10.419  19.113  55.920  1.00 99.99            
ATOM   4305  C   HIS A 569       9.229  18.825  55.048  1.00 99.99            
ATOM   4306  O   HIS A 569       9.075  17.718  54.537  1.00 99.99            
ATOM   4307  CB  HIS A 569       9.954  19.101  57.386  1.00 99.99            
ATOM   4308  CG  HIS A 569       9.735  17.704  57.888  1.00 99.99            
ATOM   4309  ND1 HIS A 569       9.672  17.366  59.222  1.00 99.99            
ATOM   4310  CD2 HIS A 569       9.576  16.537  57.203  1.00 99.99            
ATOM   4311  CE1 HIS A 569       9.482  16.024  59.277  1.00 99.99            
ATOM   4312  NE2 HIS A 569       9.418  15.477  58.077  1.00 99.99            
ATOM   4313  N   VAL A 570       8.356  19.835  54.870  1.00 99.99            
ATOM   4314  CA  VAL A 570       7.142  19.769  54.098  1.00 99.99            
ATOM   4315  C   VAL A 570       7.463  19.746  52.636  1.00 99.99            
ATOM   4316  O   VAL A 570       6.594  19.457  51.812  1.00 99.99            
ATOM   4317  CB  VAL A 570       6.209  20.926  54.321  1.00 99.99            
ATOM   4318  CG1 VAL A 570       5.797  20.953  55.802  1.00 99.99            
ATOM   4319  CG2 VAL A 570       6.882  22.218  53.831  1.00 99.99            
ATOM   4320  N   ARG A 571       8.705  20.122  52.268  1.00 99.99            
ATOM   4321  CA  ARG A 571       9.033  20.261  50.880  1.00 99.99            
ATOM   4322  C   ARG A 571       8.712  19.008  50.126  1.00 99.99            
ATOM   4323  O   ARG A 571       9.032  17.897  50.547  1.00 99.99            
ATOM   4324  CB  ARG A 571      10.509  20.609  50.607  1.00 99.99            
ATOM   4325  CG  ARG A 571      10.756  21.001  49.148  1.00 99.99            
ATOM   4326  CD  ARG A 571      12.223  21.279  48.812  1.00 99.99            
ATOM   4327  NE  ARG A 571      12.276  21.714  47.387  1.00 99.99            
ATOM   4328  CZ  ARG A 571      12.414  20.797  46.386  1.00 99.99            
ATOM   4329  NH1 ARG A 571      12.535  19.469  46.679  1.00 99.99            
ATOM   4330  NH2 ARG A 571      12.430  21.208  45.084  1.00 99.99            
ATOM   4331  N   GLY A 572       8.035  19.188  48.972  1.00 99.99            
ATOM   4332  CA  GLY A 572       7.720  18.120  48.067  1.00 99.99            
ATOM   4333  C   GLY A 572       6.645  17.234  48.618  1.00 99.99            
ATOM   4334  O   GLY A 572       6.577  16.061  48.246  1.00 99.99            
ATOM   4335  N   GLN A 573       5.776  17.745  49.516  1.00 99.99            
ATOM   4336  CA  GLN A 573       4.735  16.883  50.003  1.00 99.99            
ATOM   4337  C   GLN A 573       3.403  17.484  49.670  1.00 99.99            
ATOM   4338  O   GLN A 573       3.214  18.697  49.741  1.00 99.99            
ATOM   4339  CB  GLN A 573       4.769  16.599  51.520  1.00 99.99            
ATOM   4340  CG  GLN A 573       4.489  17.807  52.413  1.00 99.99            
ATOM   4341  CD  GLN A 573       4.499  17.321  53.856  1.00 99.99            
ATOM   4342  OE1 GLN A 573       5.359  17.698  54.650  1.00 99.99            
ATOM   4343  NE2 GLN A 573       3.512  16.455  54.210  1.00 99.99            
ATOM   4344  N   GLN A 574       2.431  16.623  49.300  1.00 99.99            
ATOM   4345  CA  GLN A 574       1.131  17.083  48.901  1.00 99.99            
ATOM   4346  C   GLN A 574       0.345  17.500  50.103  1.00 99.99            
ATOM   4347  O   GLN A 574       0.804  17.389  51.239  1.00 99.99            
ATOM   4348  CB  GLN A 574       0.304  16.050  48.110  1.00 99.99            
ATOM   4349  CG  GLN A 574       0.009  14.752  48.865  1.00 99.99            
ATOM   4350  CD  GLN A 574       1.097  13.749  48.505  1.00 99.99            
ATOM   4351  OE1 GLN A 574       1.235  13.355  47.348  1.00 99.99            
ATOM   4352  NE2 GLN A 574       1.890  13.319  49.521  1.00 99.99            
ATOM   4353  N   VAL A 575      -0.860  18.051  49.861  1.00 99.99            
ATOM   4354  CA  VAL A 575      -1.701  18.509  50.925  1.00 99.99            
ATOM   4355  C   VAL A 575      -2.618  17.349  51.297  1.00 99.99            
ATOM   4356  O   VAL A 575      -3.314  17.442  52.344  1.00 99.99            
ATOM   4357  CB  VAL A 575      -2.533  19.691  50.508  1.00 99.99            
ATOM   4358  CG1 VAL A 575      -3.492  20.085  51.643  1.00 99.99            
ATOM   4359  CG2 VAL A 575      -1.569  20.822  50.114  1.00 99.99            
ATOM   4360  OXT VAL A 575      -2.615  16.338  50.546  1.00 99.99            
ATOM      1  N   SER B  27      13.165   6.258  48.910  1.00 99.99            
ATOM      2  CA  SER B  27      13.784   6.456  47.585  1.00 99.99            
ATOM      3  C   SER B  27      15.059   5.686  47.466  1.00 99.99            
ATOM      4  O   SER B  27      15.720   5.739  46.433  1.00 99.99            
ATOM      5  CB  SER B  27      14.073   7.950  47.348  1.00 99.99            
ATOM      6  OG  SER B  27      15.042   8.429  48.270  1.00 99.99            
ATOM      7  N   LEU B  28      15.428   4.931  48.521  1.00 99.99            
ATOM      8  CA  LEU B  28      16.667   4.209  48.478  1.00 99.99            
ATOM      9  C   LEU B  28      16.430   2.747  48.644  1.00 99.99            
ATOM     10  O   LEU B  28      15.421   2.317  49.200  1.00 99.99            
ATOM     11  CB  LEU B  28      17.661   4.614  49.582  1.00 99.99            
ATOM     12  CG  LEU B  28      18.089   6.091  49.524  1.00 99.99            
ATOM     13  CD1 LEU B  28      16.893   7.013  49.790  1.00 99.99            
ATOM     14  CD2 LEU B  28      19.283   6.377  50.446  1.00 99.99            
ATOM     15  N   SER B  29      17.372   1.942  48.107  1.00 99.99            
ATOM     16  CA  SER B  29      17.356   0.519  48.287  1.00 99.99            
ATOM     17  C   SER B  29      18.718   0.176  48.813  1.00 99.99            
ATOM     18  O   SER B  29      19.723   0.394  48.140  1.00 99.99            
ATOM     19  CB  SER B  29      17.157  -0.259  46.975  1.00 99.99            
ATOM     20  OG  SER B  29      18.223   0.011  46.077  1.00 99.99            
ATOM     21  N   CYS B  30      18.786  -0.389  50.033  1.00 99.99            
ATOM     22  CA  CYS B  30      20.054  -0.693  50.641  1.00 99.99            
ATOM     23  C   CYS B  30      20.293  -2.171  50.535  1.00 99.99            
ATOM     24  O   CYS B  30      19.355  -2.969  50.541  1.00 99.99            
ATOM     25  CB  CYS B  30      20.100  -0.340  52.137  1.00 99.99            
ATOM     26  SG  CYS B  30      19.634   1.384  52.476  1.00 99.99            
ATOM     27  N   ASP B  31      21.577  -2.571  50.418  1.00 99.99            
ATOM     28  CA  ASP B  31      21.903  -3.963  50.279  1.00 99.99            
ATOM     29  C   ASP B  31      22.209  -4.572  51.614  1.00 99.99            
ATOM     30  O   ASP B  31      21.965  -3.989  52.670  1.00 99.99            
ATOM     31  CB  ASP B  31      23.048  -4.265  49.282  1.00 99.99            
ATOM     32  CG  ASP B  31      24.357  -3.651  49.757  1.00 99.99            
ATOM     33  OD1 ASP B  31      24.354  -3.050  50.859  1.00 99.99            
ATOM     34  OD2 ASP B  31      25.375  -3.767  49.028  1.00 99.99            
ATOM     35  N   ARG B  32      22.793  -5.782  51.554  1.00 99.99            
ATOM     36  CA  ARG B  32      23.047  -6.659  52.657  1.00 99.99            
ATOM     37  C   ARG B  32      23.946  -6.017  53.661  1.00 99.99            
ATOM     38  O   ARG B  32      23.764  -6.216  54.863  1.00 99.99            
ATOM     39  CB  ARG B  32      23.797  -7.927  52.214  1.00 99.99            
ATOM     40  CG  ARG B  32      23.327  -8.512  50.880  1.00 99.99            
ATOM     41  CD  ARG B  32      21.906  -9.078  50.856  1.00 99.99            
ATOM     42  NE  ARG B  32      21.691  -9.579  49.468  1.00 99.99            
ATOM     43  CZ  ARG B  32      20.438  -9.659  48.933  1.00 99.99            
ATOM     44  NH1 ARG B  32      19.351  -9.293  49.670  1.00 99.99            
ATOM     45  NH2 ARG B  32      20.278 -10.103  47.652  1.00 99.99            
ATOM     46  N   ASN B  33      24.962  -5.254  53.210  1.00 99.99            
ATOM     47  CA  ASN B  33      25.919  -4.796  54.175  1.00 99.99            
ATOM     48  C   ASN B  33      25.815  -3.322  54.426  1.00 99.99            
ATOM     49  O   ASN B  33      26.838  -2.679  54.656  1.00 99.99            
ATOM     50  CB  ASN B  33      27.358  -5.028  53.698  1.00 99.99            
ATOM     51  CG  ASN B  33      27.490  -6.516  53.425  1.00 99.99            
ATOM     52  OD1 ASN B  33      27.305  -7.345  54.314  1.00 99.99            
ATOM     53  ND2 ASN B  33      27.791  -6.867  52.145  1.00 99.99            
ATOM     54  N   GLY B  34      24.600  -2.745  54.441  1.00 99.99            
ATOM     55  CA  GLY B  34      24.486  -1.351  54.777  1.00 99.99            
ATOM     56  C   GLY B  34      24.907  -0.479  53.632  1.00 99.99            
ATOM     57  O   GLY B  34      25.238   0.690  53.825  1.00 99.99            
ATOM     58  N   ILE B  35      24.898  -1.014  52.402  1.00 99.99            
ATOM     59  CA  ILE B  35      25.285  -0.217  51.276  1.00 99.99            
ATOM     60  C   ILE B  35      24.019   0.192  50.595  1.00 99.99            
ATOM     61  O   ILE B  35      23.308  -0.626  50.014  1.00 99.99            
ATOM     62  CB  ILE B  35      26.142  -0.971  50.305  1.00 99.99            
ATOM     63  CG1 ILE B  35      27.413  -1.431  51.035  1.00 99.99            
ATOM     64  CG2 ILE B  35      26.422  -0.077  49.085  1.00 99.99            
ATOM     65  CD1 ILE B  35      28.223  -2.470  50.271  1.00 99.99            
ATOM     66  N   CYS B  36      23.706   1.500  50.648  1.00 99.99            
ATOM     67  CA  CYS B  36      22.452   1.937  50.118  1.00 99.99            
ATOM     68  C   CYS B  36      22.664   2.565  48.779  1.00 99.99            
ATOM     69  O   CYS B  36      23.631   3.295  48.559  1.00 99.99            
ATOM     70  CB  CYS B  36      21.758   2.983  51.001  1.00 99.99            
ATOM     71  SG  CYS B  36      21.398   2.370  52.672  1.00 99.99            
ATOM     72  N   LYS B  37      21.744   2.266  47.839  1.00 99.99            
ATOM     73  CA  LYS B  37      21.794   2.852  46.532  1.00 99.99            
ATOM     74  C   LYS B  37      20.730   3.903  46.486  1.00 99.99            
ATOM     75  O   LYS B  37      19.583   3.658  46.859  1.00 99.99            
ATOM     76  CB  LYS B  37      21.486   1.881  45.376  1.00 99.99            
ATOM     77  CG  LYS B  37      22.638   0.949  44.993  1.00 99.99            
ATOM     78  CD  LYS B  37      22.917  -0.183  45.979  1.00 99.99            
ATOM     79  CE  LYS B  37      24.071  -1.083  45.529  1.00 99.99            
ATOM     80  NZ  LYS B  37      24.289  -2.166  46.511  1.00 99.99            
ATOM     81  N   GLY B  38      21.088   5.113  46.014  1.00 99.99            
ATOM     82  CA  GLY B  38      20.115   6.173  45.969  1.00 99.99            
ATOM     83  C   GLY B  38      20.231   6.878  44.660  1.00 99.99            
ATOM     84  O   GLY B  38      20.128   8.103  44.566  1.00 99.99            
ATOM     85  N   SER B  39      20.903   6.188  43.700  1.00 99.99            
ATOM     86  CA  SER B  39      21.431   6.838  42.523  1.00 99.99            
ATOM     87  C   SER B  39      20.405   6.977  41.493  1.00 99.99            
ATOM     88  O   SER B  39      19.687   6.021  41.228  1.00 99.99            
ATOM     89  CB  SER B  39      22.544   6.064  41.823  1.00 99.99            
ATOM     90  OG  SER B  39      22.000   4.906  41.214  1.00 99.99            
ATOM     91  N   SER B  40      20.378   8.155  40.850  1.00 99.99            
ATOM     92  CA  SER B  40      19.388   8.490  39.867  1.00 99.99            
ATOM     93  C   SER B  40      18.026   8.380  40.480  1.00 99.99            
ATOM     94  O   SER B  40      17.554   7.369  41.025  1.00 99.99            
ATOM     95  CB  SER B  40      19.443   7.713  38.520  1.00 99.99            
ATOM     96  OG  SER B  40      18.405   8.154  37.654  1.00 99.99            
ATOM     97  N   GLY B  41      17.297   9.474  40.316  1.00 99.99            
ATOM     98  CA  GLY B  41      16.076   9.429  41.012  1.00 99.99            
ATOM     99  C   GLY B  41      15.515  10.787  41.048  1.00 99.99            
ATOM    100  O   GLY B  41      14.955  11.257  40.055  1.00 99.99            
ATOM    101  N   SER B  42      15.647  11.456  42.213  1.00 99.99            
ATOM    102  CA  SER B  42      14.758  12.565  42.268  1.00 99.99            
ATOM    103  C   SER B  42      14.868  13.130  43.650  1.00 99.99            
ATOM    104  O   SER B  42      14.020  13.913  44.074  1.00 99.99            
ATOM    105  CB  SER B  42      13.298  12.140  42.052  1.00 99.99            
ATOM    106  OG  SER B  42      12.452  13.274  42.114  1.00 99.99            
ATOM    107  N   LEU B  43      15.945  12.772  44.379  1.00 99.99            
ATOM    108  CA  LEU B  43      16.044  13.221  45.736  1.00 99.99            
ATOM    109  C   LEU B  43      16.286  14.693  45.740  1.00 99.99            
ATOM    110  O   LEU B  43      17.278  15.171  45.201  1.00 99.99            
ATOM    111  CB  LEU B  43      17.210  12.589  46.521  1.00 99.99            
ATOM    112  CG  LEU B  43      17.119  11.063  46.690  1.00 99.99            
ATOM    113  CD1 LEU B  43      17.254  10.341  45.342  1.00 99.99            
ATOM    114  CD2 LEU B  43      18.124  10.555  47.737  1.00 99.99            
ATOM    115  N   ASN B  44      15.364  15.445  46.371  1.00 99.99            
ATOM    116  CA  ASN B  44      15.461  16.870  46.501  1.00 99.99            
ATOM    117  C   ASN B  44      16.549  17.186  47.474  1.00 99.99            
ATOM    118  O   ASN B  44      17.232  18.204  47.358  1.00 99.99            
ATOM    119  CB  ASN B  44      14.155  17.528  46.993  1.00 99.99            
ATOM    120  CG  ASN B  44      13.820  17.028  48.394  1.00 99.99            
ATOM    121  OD1 ASN B  44      13.881  17.783  49.364  1.00 99.99            
ATOM    122  ND2 ASN B  44      13.446  15.725  48.505  1.00 99.99            
ATOM    123  N   SER B  45      16.715  16.324  48.491  1.00 99.99            
ATOM    124  CA  SER B  45      17.713  16.565  49.485  1.00 99.99            
ATOM    125  C   SER B  45      18.041  15.251  50.111  1.00 99.99            
ATOM    126  O   SER B  45      17.533  14.207  49.702  1.00 99.99            
ATOM    127  CB  SER B  45      17.247  17.508  50.605  1.00 99.99            
ATOM    128  OG  SER B  45      16.161  16.927  51.311  1.00 99.99            
ATOM    129  N   ILE B  46      18.935  15.277  51.121  1.00 99.99            
ATOM    130  CA  ILE B  46      19.309  14.078  51.812  1.00 99.99            
ATOM    131  C   ILE B  46      18.170  13.691  52.705  1.00 99.99            
ATOM    132  O   ILE B  46      17.514  14.515  53.338  1.00 99.99            
ATOM    133  CB  ILE B  46      20.539  14.203  52.666  1.00 99.99            
ATOM    134  CG1 ILE B  46      21.772  14.552  51.813  1.00 99.99            
ATOM    135  CG2 ILE B  46      20.704  12.883  53.436  1.00 99.99            
ATOM    136  CD1 ILE B  46      21.775  15.980  51.282  1.00 99.99            
ATOM    137  N   PRO B  47      17.918  12.421  52.742  1.00 99.99            
ATOM    138  CA  PRO B  47      16.797  11.931  53.499  1.00 99.99            
ATOM    139  C   PRO B  47      16.944  12.016  54.982  1.00 99.99            
ATOM    140  O   PRO B  47      18.052  12.185  55.497  1.00 99.99            
ATOM    141  CB  PRO B  47      16.572  10.501  53.013  1.00 99.99            
ATOM    142  CG  PRO B  47      17.122  10.502  51.579  1.00 99.99            
ATOM    143  CD  PRO B  47      18.221  11.575  51.598  1.00 99.99            
ATOM    144  N   SER B  48      15.794  11.984  55.673  1.00 99.99            
ATOM    145  CA  SER B  48      15.780  11.831  57.091  1.00 99.99            
ATOM    146  C   SER B  48      15.648  10.336  57.253  1.00 99.99            
ATOM    147  O   SER B  48      15.517   9.615  56.264  1.00 99.99            
ATOM    148  CB  SER B  48      14.573  12.499  57.771  1.00 99.99            
ATOM    149  OG  SER B  48      14.628  12.301  59.176  1.00 99.99            
ATOM    150  N   GLY B  49      15.705   9.809  58.490  1.00 99.99            
ATOM    151  CA  GLY B  49      15.575   8.393  58.688  1.00 99.99            
ATOM    152  C   GLY B  49      16.854   7.693  58.312  1.00 99.99            
ATOM    153  O   GLY B  49      16.843   6.474  58.147  1.00 99.99            
ATOM    154  N   LEU B  50      17.991   8.414  58.172  1.00 99.99            
ATOM    155  CA  LEU B  50      19.181   7.711  57.779  1.00 99.99            
ATOM    156  C   LEU B  50      19.565   6.790  58.886  1.00 99.99            
ATOM    157  O   LEU B  50      19.775   7.215  60.022  1.00 99.99            
ATOM    158  CB  LEU B  50      20.378   8.627  57.474  1.00 99.99            
ATOM    159  CG  LEU B  50      20.217   9.432  56.171  1.00 99.99            
ATOM    160  CD1 LEU B  50      21.422  10.350  55.937  1.00 99.99            
ATOM    161  CD2 LEU B  50      19.961   8.510  54.966  1.00 99.99            
ATOM    162  N   THR B  51      19.675   5.486  58.560  1.00 99.99            
ATOM    163  CA  THR B  51      20.058   4.528  59.549  1.00 99.99            
ATOM    164  C   THR B  51      21.533   4.665  59.718  1.00 99.99            
ATOM    165  O   THR B  51      22.267   4.812  58.744  1.00 99.99            
ATOM    166  CB  THR B  51      19.770   3.108  59.163  1.00 99.99            
ATOM    167  OG1 THR B  51      20.483   2.767  57.984  1.00 99.99            
ATOM    168  CG2 THR B  51      18.256   2.953  58.934  1.00 99.99            
ATOM    169  N   GLU B  52      21.991   4.611  60.983  1.00 99.99            
ATOM    170  CA  GLU B  52      23.372   4.789  61.324  1.00 99.99            
ATOM    171  C   GLU B  52      24.174   3.636  60.811  1.00 99.99            
ATOM    172  O   GLU B  52      25.380   3.747  60.614  1.00 99.99            
ATOM    173  CB  GLU B  52      23.641   4.930  62.834  1.00 99.99            
ATOM    174  CG  GLU B  52      25.079   5.374  63.123  1.00 99.99            
ATOM    175  CD  GLU B  52      25.214   5.670  64.609  1.00 99.99            
ATOM    176  OE1 GLU B  52      24.194   5.532  65.334  1.00 99.99            
ATOM    177  OE2 GLU B  52      26.341   6.044  65.037  1.00 99.99            
ATOM    178  N   ALA B  53      23.510   2.488  60.605  1.00 99.99            
ATOM    179  CA  ALA B  53      24.085   1.249  60.161  1.00 99.99            
ATOM    180  C   ALA B  53      24.720   1.428  58.808  1.00 99.99            
ATOM    181  O   ALA B  53      25.513   0.587  58.378  1.00 99.99            
ATOM    182  CB  ALA B  53      23.046   0.121  60.048  1.00 99.99            
ATOM    183  N   VAL B  54      24.310   2.469  58.057  1.00 99.99            
ATOM    184  CA  VAL B  54      24.778   2.667  56.707  1.00 99.99            
ATOM    185  C   VAL B  54      26.242   2.991  56.616  1.00 99.99            
ATOM    186  O   VAL B  54      26.736   3.939  57.227  1.00 99.99            
ATOM    187  CB  VAL B  54      24.035   3.769  56.000  1.00 99.99            
ATOM    188  CG1 VAL B  54      24.294   5.093  56.739  1.00 99.99            
ATOM    189  CG2 VAL B  54      24.465   3.796  54.522  1.00 99.99            
ATOM    190  N   LYS B  55      26.986   2.112  55.900  1.00 99.99            
ATOM    191  CA  LYS B  55      28.375   2.265  55.550  1.00 99.99            
ATOM    192  C   LYS B  55      28.582   3.063  54.285  1.00 99.99            
ATOM    193  O   LYS B  55      29.496   3.884  54.208  1.00 99.99            
ATOM    194  CB  LYS B  55      29.068   0.908  55.361  1.00 99.99            
ATOM    195  CG  LYS B  55      28.933   0.029  56.603  1.00 99.99            
ATOM    196  CD  LYS B  55      29.426   0.710  57.880  1.00 99.99            
ATOM    197  CE  LYS B  55      29.117  -0.080  59.152  1.00 99.99            
ATOM    198  NZ  LYS B  55      29.671   0.624  60.330  1.00 99.99            
ATOM    199  N   SER B  56      27.749   2.833  53.242  1.00 99.99            
ATOM    200  CA  SER B  56      27.984   3.454  51.961  1.00 99.99            
ATOM    201  C   SER B  56      26.703   4.014  51.427  1.00 99.99            
ATOM    202  O   SER B  56      25.613   3.603  51.825  1.00 99.99            
ATOM    203  CB  SER B  56      28.511   2.479  50.892  1.00 99.99            
ATOM    204  OG  SER B  56      29.791   1.985  51.258  1.00 99.99            
ATOM    205  N   LEU B  57      26.809   4.981  50.489  1.00 99.99            
ATOM    206  CA  LEU B  57      25.625   5.615  49.984  1.00 99.99            
ATOM    207  C   LEU B  57      25.787   5.754  48.490  1.00 99.99            
ATOM    208  O   LEU B  57      26.783   5.308  47.926  1.00 99.99            
ATOM    209  CB  LEU B  57      25.432   6.989  50.651  1.00 99.99            
ATOM    210  CG  LEU B  57      24.024   7.591  50.544  1.00 99.99            
ATOM    211  CD1 LEU B  57      22.979   6.685  51.213  1.00 99.99            
ATOM    212  CD2 LEU B  57      23.993   9.007  51.137  1.00 99.99            
ATOM    213  N   ASP B  58      24.772   6.295  47.779  1.00 99.99            
ATOM    214  CA  ASP B  58      24.920   6.487  46.354  1.00 99.99            
ATOM    215  C   ASP B  58      23.979   7.563  45.901  1.00 99.99            
ATOM    216  O   ASP B  58      22.869   7.291  45.441  1.00 99.99            
ATOM    217  CB  ASP B  58      24.609   5.223  45.530  1.00 99.99            
ATOM    218  CG  ASP B  58      25.058   5.444  44.089  1.00 99.99            
ATOM    219  OD1 ASP B  58      24.679   6.482  43.484  1.00 99.99            
ATOM    220  OD2 ASP B  58      25.808   4.573  43.572  1.00 99.99            
ATOM    221  N   LEU B  59      24.404   8.822  46.077  1.00 99.99            
ATOM    222  CA  LEU B  59      23.699  10.013  45.704  1.00 99.99            
ATOM    223  C   LEU B  59      23.855  10.436  44.277  1.00 99.99            
ATOM    224  O   LEU B  59      23.282  11.450  43.896  1.00 99.99            
ATOM    225  CB  LEU B  59      23.906  11.199  46.653  1.00 99.99            
ATOM    226  CG  LEU B  59      23.252  10.901  48.018  1.00 99.99            
ATOM    227  CD1 LEU B  59      23.070  12.169  48.860  1.00 99.99            
ATOM    228  CD2 LEU B  59      21.952  10.101  47.843  1.00 99.99            
ATOM    229  N   SER B  60      24.701   9.768  43.479  1.00 99.99            
ATOM    230  CA  SER B  60      25.031  10.226  42.150  1.00 99.99            
ATOM    231  C   SER B  60      23.819  10.619  41.347  1.00 99.99            
ATOM    232  O   SER B  60      22.772   9.984  41.416  1.00 99.99            
ATOM    233  CB  SER B  60      25.790   9.164  41.336  1.00 99.99            
ATOM    234  OG  SER B  60      26.980   8.799  42.016  1.00 99.99            
ATOM    235  N   ASN B  61      23.971  11.703  40.548  1.00 99.99            
ATOM    236  CA  ASN B  61      22.997  12.248  39.634  1.00 99.99            
ATOM    237  C   ASN B  61      21.656  12.524  40.262  1.00 99.99            
ATOM    238  O   ASN B  61      20.645  12.005  39.793  1.00 99.99            
ATOM    239  CB  ASN B  61      22.767  11.352  38.406  1.00 99.99            
ATOM    240  CG  ASN B  61      24.047  11.359  37.582  1.00 99.99            
ATOM    241  OD1 ASN B  61      25.040  10.736  37.953  1.00 99.99            
ATOM    242  ND2 ASN B  61      24.023  12.082  36.430  1.00 99.99            
ATOM    243  N   ASN B  62      21.596  13.367  41.316  1.00 99.99            
ATOM    244  CA  ASN B  62      20.332  13.671  41.939  1.00 99.99            
ATOM    245  C   ASN B  62      20.242  15.156  42.138  1.00 99.99            
ATOM    246  O   ASN B  62      21.253  15.850  42.173  1.00 99.99            
ATOM    247  CB  ASN B  62      20.164  13.015  43.321  1.00 99.99            
ATOM    248  CG  ASN B  62      20.013  11.518  43.105  1.00 99.99            
ATOM    249  OD1 ASN B  62      19.271  11.082  42.227  1.00 99.99            
ATOM    250  ND2 ASN B  62      20.737  10.700  43.913  1.00 99.99            
ATOM    251  N   ARG B  63      19.020  15.705  42.283  1.00 99.99            
ATOM    252  CA  ARG B  63      18.932  17.131  42.433  1.00 99.99            
ATOM    253  C   ARG B  63      18.973  17.489  43.888  1.00 99.99            
ATOM    254  O   ARG B  63      17.936  17.532  44.548  1.00 99.99            
ATOM    255  CB  ARG B  63      17.631  17.711  41.862  1.00 99.99            
ATOM    256  CG  ARG B  63      17.530  17.586  40.343  1.00 99.99            
ATOM    257  CD  ARG B  63      16.177  18.030  39.797  1.00 99.99            
ATOM    258  NE  ARG B  63      15.901  19.385  40.349  1.00 99.99            
ATOM    259  CZ  ARG B  63      14.678  19.964  40.153  1.00 99.99            
ATOM    260  NH1 ARG B  63      13.718  19.299  39.449  1.00 99.99            
ATOM    261  NH2 ARG B  63      14.419  21.205  40.659  1.00 99.99            
ATOM    262  N   ILE B  64      20.181  17.774  44.427  1.00 99.99            
ATOM    263  CA  ILE B  64      20.292  18.124  45.822  1.00 99.99            
ATOM    264  C   ILE B  64      21.003  19.440  45.983  1.00 99.99            
ATOM    265  O   ILE B  64      22.230  19.487  46.032  1.00 99.99            
ATOM    266  CB  ILE B  64      21.117  17.134  46.588  1.00 99.99            
ATOM    267  CG1 ILE B  64      20.510  15.727  46.492  1.00 99.99            
ATOM    268  CG2 ILE B  64      21.268  17.649  48.027  1.00 99.99            
ATOM    269  CD1 ILE B  64      21.474  14.628  46.937  1.00 99.99            
ATOM    270  N   THR B  65      20.253  20.545  46.119  1.00 99.99            
ATOM    271  CA  THR B  65      20.819  21.860  46.257  1.00 99.99            
ATOM    272  C   THR B  65      21.439  22.117  47.605  1.00 99.99            
ATOM    273  O   THR B  65      22.470  22.783  47.686  1.00 99.99            
ATOM    274  CB  THR B  65      19.809  22.940  46.003  1.00 99.99            
ATOM    275  OG1 THR B  65      18.727  22.820  46.914  1.00 99.99            
ATOM    276  CG2 THR B  65      19.305  22.817  44.556  1.00 99.99            
ATOM    277  N   TYR B  66      20.848  21.623  48.713  1.00 99.99            
ATOM    278  CA  TYR B  66      21.400  22.048  49.976  1.00 99.99            
ATOM    279  C   TYR B  66      21.676  20.851  50.841  1.00 99.99            
ATOM    280  O   TYR B  66      20.930  19.873  50.813  1.00 99.99            
ATOM    281  CB  TYR B  66      20.436  22.986  50.730  1.00 99.99            
ATOM    282  CG  TYR B  66      21.176  23.719  51.796  1.00 99.99            
ATOM    283  CD1 TYR B  66      22.032  24.738  51.450  1.00 99.99            
ATOM    284  CD2 TYR B  66      21.000  23.422  53.130  1.00 99.99            
ATOM    285  CE1 TYR B  66      22.722  25.440  52.408  1.00 99.99            
ATOM    286  CE2 TYR B  66      21.689  24.122  54.095  1.00 99.99            
ATOM    287  CZ  TYR B  66      22.551  25.130  53.734  1.00 99.99            
ATOM    288  OH  TYR B  66      23.259  25.851  54.720  1.00 99.99            
ATOM    289  N   ILE B  67      22.792  20.889  51.608  1.00 99.99            
ATOM    290  CA  ILE B  67      23.140  19.825  52.510  1.00 99.99            
ATOM    291  C   ILE B  67      23.425  20.412  53.862  1.00 99.99            
ATOM    292  O   ILE B  67      24.336  21.223  54.017  1.00 99.99            
ATOM    293  CB  ILE B  67      24.375  19.080  52.082  1.00 99.99            
ATOM    294  CG1 ILE B  67      24.132  18.383  50.734  1.00 99.99            
ATOM    295  CG2 ILE B  67      24.777  18.116  53.209  1.00 99.99            
ATOM    296  CD1 ILE B  67      25.407  17.836  50.094  1.00 99.99            
ATOM    297  N   SER B  68      22.642  20.007  54.884  1.00 99.99            
ATOM    298  CA  SER B  68      22.868  20.509  56.211  1.00 99.99            
ATOM    299  C   SER B  68      23.468  19.407  57.031  1.00 99.99            
ATOM    300  O   SER B  68      23.779  18.336  56.520  1.00 99.99            
ATOM    301  CB  SER B  68      21.578  20.962  56.914  1.00 99.99            
ATOM    302  OG  SER B  68      20.702  19.857  57.076  1.00 99.99            
ATOM    303  N   ASN B  69      23.741  19.697  58.316  1.00 99.99            
ATOM    304  CA  ASN B  69      24.221  18.747  59.282  1.00 99.99            
ATOM    305  C   ASN B  69      23.078  17.912  59.772  1.00 99.99            
ATOM    306  O   ASN B  69      23.250  16.762  60.169  1.00 99.99            
ATOM    307  CB  ASN B  69      24.887  19.414  60.498  1.00 99.99            
ATOM    308  CG  ASN B  69      23.865  20.324  61.162  1.00 99.99            
ATOM    309  OD1 ASN B  69      23.280  21.191  60.515  1.00 99.99            
ATOM    310  ND2 ASN B  69      23.642  20.121  62.487  1.00 99.99            
ATOM    311  N   SER B  70      21.865  18.488  59.781  1.00 99.99            
ATOM    312  CA  SER B  70      20.743  17.803  60.358  1.00 99.99            
ATOM    313  C   SER B  70      20.476  16.516  59.636  1.00 99.99            
ATOM    314  O   SER B  70      20.349  15.460  60.251  1.00 99.99            
ATOM    315  CB  SER B  70      19.452  18.639  60.309  1.00 99.99            
ATOM    316  OG  SER B  70      19.626  19.847  61.034  1.00 99.99            
ATOM    317  N   ASP B  71      20.423  16.558  58.297  1.00 99.99            
ATOM    318  CA  ASP B  71      19.989  15.414  57.546  1.00 99.99            
ATOM    319  C   ASP B  71      20.881  14.211  57.715  1.00 99.99            
ATOM    320  O   ASP B  71      20.388  13.094  57.835  1.00 99.99            
ATOM    321  CB  ASP B  71      19.824  15.758  56.054  1.00 99.99            
ATOM    322  CG  ASP B  71      21.120  16.363  55.528  1.00 99.99            
ATOM    323  OD1 ASP B  71      22.101  15.600  55.327  1.00 99.99            
ATOM    324  OD2 ASP B  71      21.143  17.607  55.321  1.00 99.99            
ATOM    325  N   LEU B  72      22.205  14.410  57.657  1.00 99.99            
ATOM    326  CA  LEU B  72      23.312  13.488  57.793  1.00 99.99            
ATOM    327  C   LEU B  72      23.683  13.186  59.220  1.00 99.99            
ATOM    328  O   LEU B  72      24.656  12.474  59.455  1.00 99.99            
ATOM    329  CB  LEU B  72      24.594  14.007  57.124  1.00 99.99            
ATOM    330  CG  LEU B  72      24.547  14.053  55.585  1.00 99.99            
ATOM    331  CD1 LEU B  72      25.877  14.576  55.017  1.00 99.99            
ATOM    332  CD2 LEU B  72      24.167  12.690  54.989  1.00 99.99            
ATOM    333  N   GLN B  73      23.038  13.818  60.213  1.00 99.99            
ATOM    334  CA  GLN B  73      23.539  13.742  61.561  1.00 99.99            
ATOM    335  C   GLN B  73      23.720  12.344  62.074  1.00 99.99            
ATOM    336  O   GLN B  73      24.799  12.029  62.571  1.00 99.99            
ATOM    337  CB  GLN B  73      22.632  14.487  62.553  1.00 99.99            
ATOM    338  CG  GLN B  73      21.228  13.886  62.652  1.00 99.99            
ATOM    339  CD  GLN B  73      20.431  14.703  63.657  1.00 99.99            
ATOM    340  OE1 GLN B  73      19.226  14.897  63.501  1.00 99.99            
ATOM    341  NE2 GLN B  73      21.116  15.187  64.725  1.00 99.99            
ATOM    342  N   ARG B  74      22.725  11.444  61.960  1.00 99.99            
ATOM    343  CA  ARG B  74      22.960  10.164  62.567  1.00 99.99            
ATOM    344  C   ARG B  74      23.547   9.210  61.582  1.00 99.99            
ATOM    345  O   ARG B  74      22.917   8.224  61.198  1.00 99.99            
ATOM    346  CB  ARG B  74      21.694   9.505  63.142  1.00 99.99            
ATOM    347  CG  ARG B  74      21.302  10.056  64.513  1.00 99.99            
ATOM    348  CD  ARG B  74      20.010   9.456  65.077  1.00 99.99            
ATOM    349  NE  ARG B  74      19.771   8.161  64.384  1.00 99.99            
ATOM    350  CZ  ARG B  74      18.989   8.136  63.265  1.00 99.99            
ATOM    351  NH1 ARG B  74      18.422   9.292  62.811  1.00 99.99            
ATOM    352  NH2 ARG B  74      18.773   6.962  62.603  1.00 99.99            
ATOM    353  N   CYS B  75      24.792   9.481  61.161  1.00 99.99            
ATOM    354  CA  CYS B  75      25.488   8.531  60.343  1.00 99.99            
ATOM    355  C   CYS B  75      26.948   8.680  60.601  1.00 99.99            
ATOM    356  O   CYS B  75      27.731   8.966  59.697  1.00 99.99            
ATOM    357  CB  CYS B  75      25.207   8.644  58.831  1.00 99.99            
ATOM    358  SG  CYS B  75      25.725  10.212  58.076  1.00 99.99            
ATOM    359  N   VAL B  76      27.338   8.450  61.868  1.00 99.99            
ATOM    360  CA  VAL B  76      28.698   8.523  62.312  1.00 99.99            
ATOM    361  C   VAL B  76      29.478   7.441  61.643  1.00 99.99            
ATOM    362  O   VAL B  76      30.670   7.602  61.383  1.00 99.99            
ATOM    363  CB  VAL B  76      28.822   8.297  63.788  1.00 99.99            
ATOM    364  CG1 VAL B  76      30.312   8.183  64.131  1.00 99.99            
ATOM    365  CG2 VAL B  76      28.100   9.435  64.529  1.00 99.99            
ATOM    366  N   ASN B  77      28.840   6.286  61.377  1.00 99.99            
ATOM    367  CA  ASN B  77      29.584   5.205  60.796  1.00 99.99            
ATOM    368  C   ASN B  77      29.468   5.217  59.301  1.00 99.99            
ATOM    369  O   ASN B  77      29.578   4.164  58.676  1.00 99.99            
ATOM    370  CB  ASN B  77      29.081   3.831  61.268  1.00 99.99            
ATOM    371  CG  ASN B  77      29.457   3.668  62.733  1.00 99.99            
ATOM    372  OD1 ASN B  77      30.617   3.436  63.064  1.00 99.99            
ATOM    373  ND2 ASN B  77      28.447   3.795  63.635  1.00 99.99            
ATOM    374  N   LEU B  78      29.312   6.397  58.670  1.00 99.99            
ATOM    375  CA  LEU B  78      29.210   6.423  57.234  1.00 99.99            
ATOM    376  C   LEU B  78      30.541   6.834  56.689  1.00 99.99            
ATOM    377  O   LEU B  78      30.976   7.968  56.875  1.00 99.99            
ATOM    378  CB  LEU B  78      28.165   7.426  56.708  1.00 99.99            
ATOM    379  CG  LEU B  78      28.037   7.462  55.171  1.00 99.99            
ATOM    380  CD1 LEU B  78      27.485   6.139  54.622  1.00 99.99            
ATOM    381  CD2 LEU B  78      27.222   8.681  54.705  1.00 99.99            
ATOM    382  N   GLN B  79      31.258   5.850  56.117  1.00 99.99            
ATOM    383  CA  GLN B  79      32.536   5.962  55.474  1.00 99.99            
ATOM    384  C   GLN B  79      32.467   6.401  54.031  1.00 99.99            
ATOM    385  O   GLN B  79      33.343   7.126  53.563  1.00 99.99            
ATOM    386  CB  GLN B  79      33.301   4.634  55.530  1.00 99.99            
ATOM    387  CG  GLN B  79      33.542   4.182  56.971  1.00 99.99            
ATOM    388  CD  GLN B  79      34.296   2.863  56.955  1.00 99.99            
ATOM    389  OE1 GLN B  79      33.912   1.919  56.267  1.00 99.99            
ATOM    390  NE2 GLN B  79      35.404   2.795  57.741  1.00 99.99            
ATOM    391  N   ALA B  80      31.455   5.952  53.256  1.00 99.99            
ATOM    392  CA  ALA B  80      31.478   6.258  51.848  1.00 99.99            
ATOM    393  C   ALA B  80      30.370   7.196  51.496  1.00 99.99            
ATOM    394  O   ALA B  80      29.194   6.895  51.687  1.00 99.99            
ATOM    395  CB  ALA B  80      31.319   5.015  50.954  1.00 99.99            
ATOM    396  N   LEU B  81      30.739   8.363  50.928  1.00 99.99            
ATOM    397  CA  LEU B  81      29.770   9.338  50.541  1.00 99.99            
ATOM    398  C   LEU B  81      30.050   9.714  49.120  1.00 99.99            
ATOM    399  O   LEU B  81      31.118  10.235  48.808  1.00 99.99            
ATOM    400  CB  LEU B  81      29.850  10.620  51.387  1.00 99.99            
ATOM    401  CG  LEU B  81      28.830  11.707  51.007  1.00 99.99            
ATOM    402  CD1 LEU B  81      27.386  11.220  51.218  1.00 99.99            
ATOM    403  CD2 LEU B  81      29.120  13.023  51.745  1.00 99.99            
ATOM    404  N   VAL B  82      29.086   9.448  48.214  1.00 99.99            
ATOM    405  CA  VAL B  82      29.280   9.810  46.844  1.00 99.99            
ATOM    406  C   VAL B  82      28.194  10.767  46.475  1.00 99.99            
ATOM    407  O   VAL B  82      27.009  10.438  46.491  1.00 99.99            
ATOM    408  CB  VAL B  82      29.225   8.634  45.908  1.00 99.99            
ATOM    409  CG1 VAL B  82      27.909   7.873  46.142  1.00 99.99            
ATOM    410  CG2 VAL B  82      29.396   9.145  44.467  1.00 99.99            
ATOM    411  N   LEU B  83      28.590  12.008  46.149  1.00 99.99            
ATOM    412  CA  LEU B  83      27.671  13.032  45.762  1.00 99.99            
ATOM    413  C   LEU B  83      28.121  13.496  44.420  1.00 99.99            
ATOM    414  O   LEU B  83      28.475  14.661  44.241  1.00 99.99            
ATOM    415  CB  LEU B  83      27.763  14.263  46.681  1.00 99.99            
ATOM    416  CG  LEU B  83      27.355  13.999  48.142  1.00 99.99            
ATOM    417  CD1 LEU B  83      27.491  15.273  48.991  1.00 99.99            
ATOM    418  CD2 LEU B  83      25.948  13.390  48.229  1.00 99.99            
ATOM    419  N   THR B  84      28.085  12.601  43.420  1.00 99.99            
ATOM    420  CA  THR B  84      28.562  13.008  42.138  1.00 99.99            
ATOM    421  C   THR B  84      27.409  13.571  41.368  1.00 99.99            
ATOM    422  O   THR B  84      26.294  13.058  41.420  1.00 99.99            
ATOM    423  CB  THR B  84      29.132  11.870  41.339  1.00 99.99            
ATOM    424  OG1 THR B  84      30.184  11.247  42.062  1.00 99.99            
ATOM    425  CG2 THR B  84      29.666  12.419  40.006  1.00 99.99            
ATOM    426  N   SER B  85      27.660  14.676  40.649  1.00 99.99            
ATOM    427  CA  SER B  85      26.716  15.295  39.765  1.00 99.99            
ATOM    428  C   SER B  85      25.375  15.558  40.389  1.00 99.99            
ATOM    429  O   SER B  85      24.348  15.173  39.837  1.00 99.99            
ATOM    430  CB  SER B  85      26.490  14.490  38.472  1.00 99.99            
ATOM    431  OG  SER B  85      25.872  13.244  38.764  1.00 99.99            
ATOM    432  N   ASN B  86      25.343  16.185  41.577  1.00 99.99            
ATOM    433  CA  ASN B  86      24.116  16.693  42.122  1.00 99.99            
ATOM    434  C   ASN B  86      24.281  18.133  41.781  1.00 99.99            
ATOM    435  O   ASN B  86      25.272  18.468  41.149  1.00 99.99            
ATOM    436  CB  ASN B  86      24.039  16.585  43.652  1.00 99.99            
ATOM    437  CG  ASN B  86      24.057  15.108  44.015  1.00 99.99            
ATOM    438  OD1 ASN B  86      23.179  14.343  43.622  1.00 99.99            
ATOM    439  ND2 ASN B  86      25.103  14.691  44.778  1.00 99.99            
ATOM    440  N   GLY B  87      23.357  19.041  42.110  1.00 99.99            
ATOM    441  CA  GLY B  87      23.702  20.398  41.784  1.00 99.99            
ATOM    442  C   GLY B  87      23.793  21.107  43.090  1.00 99.99            
ATOM    443  O   GLY B  87      23.021  22.023  43.371  1.00 99.99            
ATOM    444  N   ILE B  88      24.805  20.737  43.894  1.00 99.99            
ATOM    445  CA  ILE B  88      24.888  21.248  45.227  1.00 99.99            
ATOM    446  C   ILE B  88      25.517  22.603  45.195  1.00 99.99            
ATOM    447  O   ILE B  88      26.686  22.751  44.842  1.00 99.99            
ATOM    448  CB  ILE B  88      25.737  20.376  46.106  1.00 99.99            
ATOM    449  CG1 ILE B  88      25.209  18.930  46.091  1.00 99.99            
ATOM    450  CG2 ILE B  88      25.762  20.997  47.511  1.00 99.99            
ATOM    451  CD1 ILE B  88      26.195  17.916  46.667  1.00 99.99            
ATOM    452  N   ASN B  89      24.697  23.633  45.502  1.00 99.99            
ATOM    453  CA  ASN B  89      25.096  25.008  45.595  1.00 99.99            
ATOM    454  C   ASN B  89      25.772  25.297  46.904  1.00 99.99            
ATOM    455  O   ASN B  89      26.843  25.903  46.934  1.00 99.99            
ATOM    456  CB  ASN B  89      23.888  25.959  45.528  1.00 99.99            
ATOM    457  CG  ASN B  89      23.187  25.763  44.193  1.00 99.99            
ATOM    458  OD1 ASN B  89      22.240  24.985  44.084  1.00 99.99            
ATOM    459  ND2 ASN B  89      23.661  26.484  43.142  1.00 99.99            
ATOM    460  N   THR B  90      25.163  24.872  48.034  1.00 99.99            
ATOM    461  CA  THR B  90      25.721  25.264  49.302  1.00 99.99            
ATOM    462  C   THR B  90      25.667  24.124  50.276  1.00 99.99            
ATOM    463  O   THR B  90      24.702  23.359  50.310  1.00 99.99            
ATOM    464  CB  THR B  90      24.981  26.414  49.923  1.00 99.99            
ATOM    465  OG1 THR B  90      24.955  27.516  49.029  1.00 99.99            
ATOM    466  CG2 THR B  90      25.698  26.828  51.217  1.00 99.99            
ATOM    467  N   ILE B  91      26.726  23.992  51.108  1.00 99.99            
ATOM    468  CA  ILE B  91      26.784  22.959  52.106  1.00 99.99            
ATOM    469  C   ILE B  91      27.154  23.576  53.421  1.00 99.99            
ATOM    470  O   ILE B  91      28.071  24.392  53.514  1.00 99.99            
ATOM    471  CB  ILE B  91      27.816  21.901  51.819  1.00 99.99            
ATOM    472  CG1 ILE B  91      27.470  21.140  50.530  1.00 99.99            
ATOM    473  CG2 ILE B  91      27.928  20.992  53.051  1.00 99.99            
ATOM    474  CD1 ILE B  91      28.593  20.218  50.059  1.00 99.99            
ATOM    475  N   GLU B  92      26.455  23.183  54.498  1.00 99.99            
ATOM    476  CA  GLU B  92      26.779  23.761  55.765  1.00 99.99            
ATOM    477  C   GLU B  92      28.134  23.262  56.172  1.00 99.99            
ATOM    478  O   GLU B  92      28.579  22.185  55.776  1.00 99.99            
ATOM    479  CB  GLU B  92      25.769  23.449  56.882  1.00 99.99            
ATOM    480  CG  GLU B  92      24.434  24.165  56.670  1.00 99.99            
ATOM    481  CD  GLU B  92      23.526  23.829  57.841  1.00 99.99            
ATOM    482  OE1 GLU B  92      23.389  22.615  58.147  1.00 99.99            
ATOM    483  OE2 GLU B  92      22.963  24.776  58.450  1.00 99.99            
ATOM    484  N   GLU B  93      28.827  24.086  56.976  1.00 99.99            
ATOM    485  CA  GLU B  93      30.191  23.907  57.385  1.00 99.99            
ATOM    486  C   GLU B  93      30.430  22.705  58.253  1.00 99.99            
ATOM    487  O   GLU B  93      31.448  22.040  58.069  1.00 99.99            
ATOM    488  CB  GLU B  93      30.714  25.148  58.123  1.00 99.99            
ATOM    489  CG  GLU B  93      30.778  26.377  57.214  1.00 99.99            
ATOM    490  CD  GLU B  93      31.172  27.579  58.062  1.00 99.99            
ATOM    491  OE1 GLU B  93      30.940  27.531  59.299  1.00 99.99            
ATOM    492  OE2 GLU B  93      31.707  28.562  57.481  1.00 99.99            
ATOM    493  N   ASP B  94      29.545  22.384  59.223  1.00 99.99            
ATOM    494  CA  ASP B  94      29.871  21.291  60.104  1.00 99.99            
ATOM    495  C   ASP B  94      28.971  20.115  59.875  1.00 99.99            
ATOM    496  O   ASP B  94      28.473  19.508  60.822  1.00 99.99            
ATOM    497  CB  ASP B  94      29.779  21.677  61.589  1.00 99.99            
ATOM    498  CG  ASP B  94      28.364  22.151  61.885  1.00 99.99            
ATOM    499  OD1 ASP B  94      27.862  23.035  61.141  1.00 99.99            
ATOM    500  OD2 ASP B  94      27.766  21.631  62.863  1.00 99.99            
ATOM    501  N   SER B  95      28.728  19.774  58.598  1.00 99.99            
ATOM    502  CA  SER B  95      27.927  18.640  58.239  1.00 99.99            
ATOM    503  C   SER B  95      28.730  17.372  58.259  1.00 99.99            
ATOM    504  O   SER B  95      28.177  16.286  58.388  1.00 99.99            
ATOM    505  CB  SER B  95      27.322  18.802  56.839  1.00 99.99            
ATOM    506  OG  SER B  95      26.504  19.964  56.816  1.00 99.99            
ATOM    507  N   PHE B  96      30.055  17.487  58.076  1.00 99.99            
ATOM    508  CA  PHE B  96      30.990  16.398  57.965  1.00 99.99            
ATOM    509  C   PHE B  96      31.292  15.726  59.267  1.00 99.99            
ATOM    510  O   PHE B  96      31.846  14.628  59.277  1.00 99.99            
ATOM    511  CB  PHE B  96      32.293  16.806  57.265  1.00 99.99            
ATOM    512  CG  PHE B  96      31.865  17.064  55.861  1.00 99.99            
ATOM    513  CD1 PHE B  96      31.710  16.024  54.975  1.00 99.99            
ATOM    514  CD2 PHE B  96      31.601  18.343  55.430  1.00 99.99            
ATOM    515  CE1 PHE B  96      31.309  16.257  53.680  1.00 99.99            
ATOM    516  CE2 PHE B  96      31.200  18.580  54.137  1.00 99.99            
ATOM    517  CZ  PHE B  96      31.053  17.539  53.256  1.00 99.99            
ATOM    518  N   SER B  97      31.061  16.415  60.392  1.00 99.99            
ATOM    519  CA  SER B  97      31.331  15.861  61.688  1.00 99.99            
ATOM    520  C   SER B  97      30.394  14.725  61.959  1.00 99.99            
ATOM    521  O   SER B  97      30.737  13.757  62.638  1.00 99.99            
ATOM    522  CB  SER B  97      31.100  16.909  62.784  1.00 99.99            
ATOM    523  OG  SER B  97      31.183  16.297  64.057  1.00 99.99            
ATOM    524  N   SER B  98      29.169  14.821  61.425  1.00 99.99            
ATOM    525  CA  SER B  98      28.161  13.832  61.683  1.00 99.99            
ATOM    526  C   SER B  98      28.585  12.536  61.078  1.00 99.99            
ATOM    527  O   SER B  98      28.054  11.488  61.453  1.00 99.99            
ATOM    528  CB  SER B  98      26.793  14.202  61.088  1.00 99.99            
ATOM    529  OG  SER B  98      26.872  14.231  59.671  1.00 99.99            
ATOM    530  N   LEU B  99      29.452  12.611  60.044  1.00 99.99            
ATOM    531  CA  LEU B  99      30.071  11.513  59.351  1.00 99.99            
ATOM    532  C   LEU B  99      31.213  10.963  60.153  1.00 99.99            
ATOM    533  O   LEU B  99      31.522   9.774  60.081  1.00 99.99            
ATOM    534  CB  LEU B  99      30.609  11.936  57.975  1.00 99.99            
ATOM    535  CG  LEU B  99      29.504  12.477  57.052  1.00 99.99            
ATOM    536  CD1 LEU B  99      30.060  12.893  55.683  1.00 99.99            
ATOM    537  CD2 LEU B  99      28.333  11.490  56.950  1.00 99.99            
ATOM    538  N   GLY B 100      31.912  11.844  60.896  1.00 99.99            
ATOM    539  CA  GLY B 100      33.028  11.401  61.674  1.00 99.99            
ATOM    540  C   GLY B 100      34.049  10.826  60.748  1.00 99.99            
ATOM    541  O   GLY B 100      34.745  11.564  60.052  1.00 99.99            
ATOM    542  N   SER B 101      34.171   9.480  60.724  1.00 99.99            
ATOM    543  CA  SER B 101      35.190   8.891  59.912  1.00 99.99            
ATOM    544  C   SER B 101      34.630   8.581  58.566  1.00 99.99            
ATOM    545  O   SER B 101      33.971   7.565  58.361  1.00 99.99            
ATOM    546  CB  SER B 101      35.750   7.577  60.485  1.00 99.99            
ATOM    547  OG  SER B 101      36.425   7.822  61.709  1.00 99.99            
ATOM    548  N   LEU B 102      34.922   9.457  57.590  1.00 99.99            
ATOM    549  CA  LEU B 102      34.443   9.290  56.248  1.00 99.99            
ATOM    550  C   LEU B 102      35.657   9.087  55.388  1.00 99.99            
ATOM    551  O   LEU B 102      36.539   9.941  55.353  1.00 99.99            
ATOM    552  CB  LEU B 102      33.716  10.547  55.735  1.00 99.99            
ATOM    553  CG  LEU B 102      33.169  10.449  54.301  1.00 99.99            
ATOM    554  CD1 LEU B 102      32.014   9.442  54.202  1.00 99.99            
ATOM    555  CD2 LEU B 102      32.791  11.840  53.767  1.00 99.99            
ATOM    556  N   GLU B 103      35.781   7.895  54.766  1.00 99.99            
ATOM    557  CA  GLU B 103      36.906   7.603  53.914  1.00 99.99            
ATOM    558  C   GLU B 103      36.799   8.143  52.511  1.00 99.99            
ATOM    559  O   GLU B 103      37.698   8.834  52.037  1.00 99.99            
ATOM    560  CB  GLU B 103      37.170   6.096  53.810  1.00 99.99            
ATOM    561  CG  GLU B 103      37.606   5.491  55.144  1.00 99.99            
ATOM    562  CD  GLU B 103      37.834   4.004  54.926  1.00 99.99            
ATOM    563  OE1 GLU B 103      37.972   3.596  53.740  1.00 99.99            
ATOM    564  OE2 GLU B 103      37.880   3.258  55.938  1.00 99.99            
ATOM    565  N   HIS B 104      35.682   7.875  51.807  1.00 99.99            
ATOM    566  CA  HIS B 104      35.608   8.231  50.415  1.00 99.99            
ATOM    567  C   HIS B 104      34.624   9.342  50.256  1.00 99.99            
ATOM    568  O   HIS B 104      33.416   9.139  50.380  1.00 99.99            
ATOM    569  CB  HIS B 104      35.132   7.047  49.550  1.00 99.99            
ATOM    570  CG  HIS B 104      35.104   7.299  48.071  1.00 99.99            
ATOM    571  ND1 HIS B 104      36.224   7.416  47.280  1.00 99.99            
ATOM    572  CD2 HIS B 104      34.042   7.419  47.228  1.00 99.99            
ATOM    573  CE1 HIS B 104      35.787   7.597  46.006  1.00 99.99            
ATOM    574  NE2 HIS B 104      34.471   7.604  45.927  1.00 99.99            
ATOM    575  N   LEU B 105      35.126  10.557  49.969  1.00 99.99            
ATOM    576  CA  LEU B 105      34.251  11.675  49.786  1.00 99.99            
ATOM    577  C   LEU B 105      34.314  12.074  48.340  1.00 99.99            
ATOM    578  O   LEU B 105      35.381  12.421  47.834  1.00 99.99            
ATOM    579  CB  LEU B 105      34.647  12.895  50.633  1.00 99.99            
ATOM    580  CG  LEU B 105      33.757  14.130  50.411  1.00 99.99            
ATOM    581  CD1 LEU B 105      32.285  13.830  50.729  1.00 99.99            
ATOM    582  CD2 LEU B 105      34.296  15.342  51.189  1.00 99.99            
ATOM    583  N   ASP B 106      33.157  12.032  47.636  1.00 99.99            
ATOM    584  CA  ASP B 106      33.142  12.362  46.234  1.00 99.99            
ATOM    585  C   ASP B 106      32.125  13.440  45.977  1.00 99.99            
ATOM    586  O   ASP B 106      30.925  13.186  45.975  1.00 99.99            
ATOM    587  CB  ASP B 106      32.781  11.156  45.340  1.00 99.99            
ATOM    588  CG  ASP B 106      33.011  11.501  43.871  1.00 99.99            
ATOM    589  OD1 ASP B 106      32.531  12.573  43.415  1.00 99.99            
ATOM    590  OD2 ASP B 106      33.680  10.687  43.181  1.00 99.99            
ATOM    591  N   LEU B 107      32.603  14.694  45.874  1.00 99.99            
ATOM    592  CA  LEU B 107      31.952  15.942  45.548  1.00 99.99            
ATOM    593  C   LEU B 107      31.918  16.264  44.075  1.00 99.99            
ATOM    594  O   LEU B 107      31.551  17.380  43.708  1.00 99.99            
ATOM    595  CB  LEU B 107      32.553  17.128  46.311  1.00 99.99            
ATOM    596  CG  LEU B 107      32.289  16.994  47.821  1.00 99.99            
ATOM    597  CD1 LEU B 107      32.879  18.172  48.610  1.00 99.99            
ATOM    598  CD2 LEU B 107      30.793  16.769  48.101  1.00 99.99            
ATOM    599  N   SER B 108      32.451  15.395  43.204  1.00 99.99            
ATOM    600  CA  SER B 108      32.636  15.724  41.812  1.00 99.99            
ATOM    601  C   SER B 108      31.410  16.256  41.131  1.00 99.99            
ATOM    602  O   SER B 108      30.273  15.958  41.490  1.00 99.99            
ATOM    603  CB  SER B 108      33.101  14.526  40.969  1.00 99.99            
ATOM    604  OG  SER B 108      34.333  14.034  41.462  1.00 99.99            
ATOM    605  N   TYR B 109      31.670  17.100  40.107  1.00 99.99            
ATOM    606  CA  TYR B 109      30.720  17.668  39.187  1.00 99.99            
ATOM    607  C   TYR B 109      29.540  18.274  39.884  1.00 99.99            
ATOM    608  O   TYR B 109      28.396  17.970  39.547  1.00 99.99            
ATOM    609  CB  TYR B 109      30.204  16.635  38.170  1.00 99.99            
ATOM    610  CG  TYR B 109      31.395  16.134  37.424  1.00 99.99            
ATOM    611  CD1 TYR B 109      32.189  15.153  37.974  1.00 99.99            
ATOM    612  CD2 TYR B 109      31.723  16.635  36.186  1.00 99.99            
ATOM    613  CE1 TYR B 109      33.291  14.680  37.305  1.00 99.99            
ATOM    614  CE2 TYR B 109      32.825  16.165  35.509  1.00 99.99            
ATOM    615  CZ  TYR B 109      33.611  15.185  36.069  1.00 99.99            
ATOM    616  OH  TYR B 109      34.742  14.697  35.381  1.00 99.99            
ATOM    617  N   ASN B 110      29.782  19.165  40.862  1.00 99.99            
ATOM    618  CA  ASN B 110      28.718  19.838  41.556  1.00 99.99            
ATOM    619  C   ASN B 110      28.897  21.308  41.320  1.00 99.99            
ATOM    620  O   ASN B 110      29.729  21.733  40.527  1.00 99.99            
ATOM    621  CB  ASN B 110      28.709  19.612  43.082  1.00 99.99            
ATOM    622  CG  ASN B 110      28.176  18.214  43.368  1.00 99.99            
ATOM    623  OD1 ASN B 110      27.112  17.829  42.885  1.00 99.99            
ATOM    624  ND2 ASN B 110      28.933  17.426  44.178  1.00 99.99            
ATOM    625  N   TYR B 111      28.003  22.106  41.924  1.00 99.99            
ATOM    626  CA  TYR B 111      27.912  23.539  41.908  1.00 99.99            
ATOM    627  C   TYR B 111      28.811  24.280  42.860  1.00 99.99            
ATOM    628  O   TYR B 111      28.850  25.505  42.795  1.00 99.99            
ATOM    629  CB  TYR B 111      26.467  24.037  41.996  1.00 99.99            
ATOM    630  CG  TYR B 111      25.930  23.618  40.670  1.00 99.99            
ATOM    631  CD1 TYR B 111      25.502  22.327  40.468  1.00 99.99            
ATOM    632  CD2 TYR B 111      25.882  24.508  39.621  1.00 99.99            
ATOM    633  CE1 TYR B 111      25.017  21.929  39.244  1.00 99.99            
ATOM    634  CE2 TYR B 111      25.399  24.115  38.395  1.00 99.99            
ATOM    635  CZ  TYR B 111      24.963  22.826  38.204  1.00 99.99            
ATOM    636  OH  TYR B 111      24.468  22.423  36.945  1.00 99.99            
ATOM    637  N   LEU B 112      29.429  23.616  43.858  1.00 99.99            
ATOM    638  CA  LEU B 112      30.161  24.347  44.866  1.00 99.99            
ATOM    639  C   LEU B 112      31.172  25.281  44.275  1.00 99.99            
ATOM    640  O   LEU B 112      32.262  24.882  43.873  1.00 99.99            
ATOM    641  CB  LEU B 112      30.931  23.460  45.864  1.00 99.99            
ATOM    642  CG  LEU B 112      30.061  22.689  46.873  1.00 99.99            
ATOM    643  CD1 LEU B 112      29.171  21.650  46.186  1.00 99.99            
ATOM    644  CD2 LEU B 112      30.923  22.074  47.987  1.00 99.99            
ATOM    645  N   SER B 113      30.819  26.580  44.234  1.00 99.99            
ATOM    646  CA  SER B 113      31.685  27.615  43.750  1.00 99.99            
ATOM    647  C   SER B 113      32.668  28.026  44.810  1.00 99.99            
ATOM    648  O   SER B 113      33.720  28.576  44.499  1.00 99.99            
ATOM    649  CB  SER B 113      30.914  28.872  43.315  1.00 99.99            
ATOM    650  OG  SER B 113      31.822  29.855  42.847  1.00 99.99            
ATOM    651  N   ASN B 114      32.351  27.816  46.104  1.00 99.99            
ATOM    652  CA  ASN B 114      33.275  28.253  47.119  1.00 99.99            
ATOM    653  C   ASN B 114      33.485  27.129  48.091  1.00 99.99            
ATOM    654  O   ASN B 114      32.537  26.468  48.510  1.00 99.99            
ATOM    655  CB  ASN B 114      32.766  29.466  47.920  1.00 99.99            
ATOM    656  CG  ASN B 114      33.947  30.107  48.640  1.00 99.99            
ATOM    657  OD1 ASN B 114      35.103  29.762  48.401  1.00 99.99            
ATOM    658  ND2 ASN B 114      33.650  31.075  49.549  1.00 99.99            
ATOM    659  N   LEU B 115      34.749  26.883  48.492  1.00 99.99            
ATOM    660  CA  LEU B 115      35.020  25.798  49.393  1.00 99.99            
ATOM    661  C   LEU B 115      35.271  26.368  50.758  1.00 99.99            
ATOM    662  O   LEU B 115      35.723  27.505  50.894  1.00 99.99            
ATOM    663  CB  LEU B 115      36.269  24.995  48.986  1.00 99.99            
ATOM    664  CG  LEU B 115      36.134  24.334  47.600  1.00 99.99            
ATOM    665  CD1 LEU B 115      37.400  23.543  47.233  1.00 99.99            
ATOM    666  CD2 LEU B 115      34.858  23.477  47.507  1.00 99.99            
ATOM    667  N   SER B 116      34.948  25.592  51.816  1.00 99.99            
ATOM    668  CA  SER B 116      35.176  26.047  53.164  1.00 99.99            
ATOM    669  C   SER B 116      35.983  25.003  53.870  1.00 99.99            
ATOM    670  O   SER B 116      35.736  23.806  53.739  1.00 99.99            
ATOM    671  CB  SER B 116      33.887  26.244  53.974  1.00 99.99            
ATOM    672  OG  SER B 116      34.199  26.693  55.285  1.00 99.99            
ATOM    673  N   SER B 117      36.969  25.461  54.664  1.00 99.99            
ATOM    674  CA  SER B 117      37.892  24.603  55.359  1.00 99.99            
ATOM    675  C   SER B 117      37.188  23.886  56.459  1.00 99.99            
ATOM    676  O   SER B 117      37.700  22.902  56.992  1.00 99.99            
ATOM    677  CB  SER B 117      39.058  25.377  55.995  1.00 99.99            
ATOM    678  OG  SER B 117      39.834  26.000  54.984  1.00 99.99            
ATOM    679  N   SER B 118      35.992  24.366  56.830  1.00 99.99            
ATOM    680  CA  SER B 118      35.292  23.796  57.939  1.00 99.99            
ATOM    681  C   SER B 118      34.965  22.363  57.647  1.00 99.99            
ATOM    682  O   SER B 118      35.021  21.514  58.535  1.00 99.99            
ATOM    683  CB  SER B 118      33.965  24.516  58.209  1.00 99.99            
ATOM    684  OG  SER B 118      34.214  25.884  58.493  1.00 99.99            
ATOM    685  N   TRP B 119      34.642  22.061  56.378  1.00 99.99            
ATOM    686  CA  TRP B 119      34.195  20.765  55.946  1.00 99.99            
ATOM    687  C   TRP B 119      35.245  19.715  56.156  1.00 99.99            
ATOM    688  O   TRP B 119      34.954  18.599  56.575  1.00 99.99            
ATOM    689  CB  TRP B 119      33.814  20.802  54.457  1.00 99.99            
ATOM    690  CG  TRP B 119      32.618  21.689  54.187  1.00 99.99            
ATOM    691  CD1 TRP B 119      31.550  21.961  54.991  1.00 99.99            
ATOM    692  CD2 TRP B 119      32.423  22.450  52.984  1.00 99.99            
ATOM    693  NE1 TRP B 119      30.696  22.835  54.361  1.00 99.99            
ATOM    694  CE2 TRP B 119      31.223  23.146  53.125  1.00 99.99            
ATOM    695  CE3 TRP B 119      33.183  22.564  51.855  1.00 99.99            
ATOM    696  CZ2 TRP B 119      30.763  23.969  52.137  1.00 99.99            
ATOM    697  CZ3 TRP B 119      32.713  23.390  50.856  1.00 99.99            
ATOM    698  CH2 TRP B 119      31.527  24.078  50.996  1.00 99.99            
ATOM    699  N   PHE B 120      36.506  20.035  55.851  1.00 99.99            
ATOM    700  CA  PHE B 120      37.558  19.061  55.921  1.00 99.99            
ATOM    701  C   PHE B 120      37.891  18.661  57.336  1.00 99.99            
ATOM    702  O   PHE B 120      38.200  17.498  57.602  1.00 99.99            
ATOM    703  CB  PHE B 120      38.816  19.540  55.189  1.00 99.99
[truncated: 657,305 more chars]
